# Supplementary material for: (RSS)-[N-Hydroxyethyloxy]-hexafluoroVal–MeLeu–Ala tert-butyl ester
Source: Acta Crystallogr Sect E Struct Rep Online. 2009 Oct 28;65(Pt 11):o2900. doi: 10.1107/S1600536809042974 (PMC2971084; doi:10.1107/S1600536809042974)
Supplement: Supplementary file 1 [file e-65-o2900-sup1.cif]

##############################################################################
###                                                                        ###
###        Electronic paper (Acta Crystallographica Section E)             ###
###                                                                        ###
##############################################################################
#                                                                            #
# This CIF contains the data in a paper accepted for publication in Acta     #
# Crystallographica Section E. It conforms to the requirements of Notes      #
# for Authors for Section E, and has been peer reviewed under the auspices   #
# of the IUCr Commission on Journals.                                        #
#                                                                            #
# Full details of the Crystallographic Information File format               #
# are given in the paper "The Crystallographic Information File (CIF):       #
# a New Standard Archive File for Crystallography" by S. R. Hall, F. H.      #
# Allen and I. D. Brown [Acta Cryst. (1991), A47, 655-685].                  #
#                                                                            #
# The current version of the core CIF dictionary is obtainable from          #
# ftp://ftp.iucr.org/pub/cif_core.dic. The current version number is 2.4.    #
#                                                                            #
# Software is freely available for graphical display of the structure(s) in  #
# this CIF.  For information consult the CIF home page http://www.iucr.org/  #
# cif/home.html                                                              #
#                                                                            #
# This file may be used for bona fide research purposes within the           #
# scientific community so long as proper attribution is given to the journal # 
# article from which it was obtained.                                        #
#                                                                            #
##############################################################################
                                             
data_I
_audit_creation_method     SHELXL-97
_chemical_name_systematic
;
(2<i>S</i>,5<i>S</i>,8<i>R</i>)-<i>tert</i>-butyl
8-(1,1,1,3,3,3-hexafluoropropan-2-yl)-12-hydroxy-5-isobutyl-2,6-dimethyl-
4,7-dioxo-10-oxa-3,6,9-triazadodecanoate
;
_chemical_name_common
;
(<i>RSS</i>)-[<i>N</i>-Hydroxyethyloxy]-hexafluoroVal--MeLeu--Ala
<i>tert</i>-butyl ester
;
_chemical_formula_moiety     'C21 H35 F6 N3 O6'
_chemical_formula_sum     'C21 H35 F6 N3 O6'
_chemical_formula_iupac     'C21 H35 F6 N3 O6'
_chemical_formula_weight     539.52
_chemical_melting_point     ?
_symmetry_cell_setting     orthorhombic
_symmetry_space_group_name_H-M     'P 21 21 21'
_symmetry_space_group_name_Hall     'P 2ac 2ab'
loop_
    _symmetry_equiv_pos_site_id
    _symmetry_equiv_pos_as_xyz
    1 x,y,z
    2 1/2-x,-y,1/2+z
    3 1/2+x,1/2-y,-z
    4 -x,1/2+y,1/2-z
_cell_length_a     11.1608(7)
_cell_length_b     11.2088(7)
_cell_length_c     21.2562(15)
_cell_angle_alpha     90.00
_cell_angle_beta     90.00
_cell_angle_gamma     90.00
_cell_volume     2659.1(3)
_cell_formula_units_Z     4
_cell_measurement_reflns_used     8000
_cell_measurement_theta_min     2.06
_cell_measurement_theta_max     25.88
_cell_measurement_temperature     153(2)
_exptl_crystal_description     rod
_exptl_crystal_colour     colourless
_exptl_crystal_size_max     0.50
_exptl_crystal_size_mid     0.50
_exptl_crystal_size_min     0.40
_exptl_crystal_density_diffrn     1.348
_exptl_crystal_density_meas     ?
_exptl_crystal_density_method     'not measured'
_exptl_crystal_F_000     1136
_exptl_absorpt_coefficient_mu     0.124
_exptl_absorpt_correction_type     none
_exptl_absorpt_process_details     ?
_exptl_absorpt_correction_T_min     ?
_exptl_absorpt_correction_T_max     ?
_exptl_special_details
;
 ?
;
_diffrn_ambient_temperature     153(2)
_diffrn_radiation_type     MoK\a
_diffrn_radiation_wavelength     0.71073
_diffrn_radiation_source     'fine-focus sealed tube'
_diffrn_radiation_monochromator     graphite
_diffrn_measurement_device_type     'Stoe IPDS'
_diffrn_measurement_method     'phi oscillation'
_diffrn_detector_area_resol_mean     ?
_diffrn_reflns_number     18889
_diffrn_reflns_av_R_equivalents     0.0632
_diffrn_reflns_av_sigmaI/netI     0.0327
_diffrn_reflns_theta_min     2.06
_diffrn_reflns_theta_max     25.88
_diffrn_reflns_theta_full     25.00
_diffrn_measured_fraction_theta_max     0.996
_diffrn_measured_fraction_theta_full     0.998
_diffrn_reflns_limit_h_min     -13
_diffrn_reflns_limit_h_max     13
_diffrn_reflns_limit_k_min     -13
_diffrn_reflns_limit_k_max     13
_diffrn_reflns_limit_l_min     -26
_diffrn_reflns_limit_l_max     25
_diffrn_standards_number     0
_diffrn_standards_interval_count     ?
_diffrn_standards_interval_time     ?
_diffrn_standards_decay_%     0
_refine_special_details
;
In the final cycles of refinement, in the absence of significant anomalous
scattering effects, the 2234 Friedel pairs were merged and \Df " set to zero.
The --NH---O---CH~2~CH~2~OH side chain is disordered over two positions (A &
B: occupancies 0.6 / 0.4). One methyl group (C23) of the isopropyl substituent
is disordered over two positions (A & B: occupancies 0.5 / 1/2). The
coordinates correspond to the absolute structure of the molecule in the
crystal, assigned with reference to the known stereospecific centers in the
molecule. During refinement a certain number of restraints were applied, for
example, EADP N3A N3B; EADP C23A C21 EADP C23B C21; EADP C25A C25B C24B C24A;
DFIX 1.54 .02 C22 C23A C22 C23B C24B C25B C24A C25A; DFIX 1.44 .02 C25A O6A
C25B O6B; DFIX 0.88 .02 N1 H1N; DFIX -2.2 .02 H9 H23A; DFIX -3.0 .02 C23A
O6B.
;
_reflns_number_total     2917
_reflns_number_gt     2554
_reflns_threshold_expression     I>2\s(I)
_refine_ls_structure_factor_coef     Fsqd
_refine_ls_matrix_type     full
_refine_ls_R_factor_all     0.0840
_refine_ls_R_factor_gt     0.0769
_refine_ls_wR_factor_gt     0.1981
_refine_ls_wR_factor_ref     0.2012
_refine_ls_goodness_of_fit_ref     1.136
_refine_ls_restrained_S_all     1.148
_refine_ls_number_reflns     2917
_refine_ls_number_parameters     358
_refine_ls_number_restraints     8
_refine_ls_hydrogen_treatment     mixed
_refine_ls_weighting_scheme     calc
_refine_ls_weighting_details
         'calc w=1/[\s^2^(Fo^2^)+(0.0533P)^2^+7.6569P] where P=(Fo^2^+2Fc^2^)/3'
_atom_sites_solution_hydrogens     geom
_atom_sites_solution_primary     direct
_atom_sites_solution_secondary     difmap
_refine_ls_shift/su_max     0.000
_refine_ls_shift/su_mean     0.000
_refine_diff_density_max     0.537
_refine_diff_density_min     -0.374
_refine_ls_extinction_method     SHELXL
_refine_ls_extinction_coef     0.010(2)
_refine_ls_extinction_expression
                                  'Fc^*^=kFc[1+0.001xFc^2^\l^3^/sin(2\q)]^-1/4^'
_refine_ls_abs_structure_details     'none; the 2234 Friedel pairs were merged'
_refine_ls_abs_structure_Flack     ?
loop_
    _atom_type_symbol
    _atom_type_description
    _atom_type_scat_dispersion_real
    _atom_type_scat_dispersion_imag
    _atom_type_scat_source
    'C' 'C' 0.0033 0.0000
                         'International Tables Vol C Tables 4.2.6.8 and 6.1.1.4'
    'H' 'H' 0.0000 0.0000
                         'International Tables Vol C Tables 4.2.6.8 and 6.1.1.4'
    'F' 'F' 0.0171 0.0000
                         'International Tables Vol C Tables 4.2.6.8 and 6.1.1.4'
    'N' 'N' 0.0061 0.0000
                         'International Tables Vol C Tables 4.2.6.8 and 6.1.1.4'
    'O' 'O' 0.0106 0.0000
                         'International Tables Vol C Tables 4.2.6.8 and 6.1.1.4'
_computing_data_collection     'EXPOSE in IPDS-I (Stoe & Cie, 2000)'
_computing_cell_refinement     'CELL in IPDS-I (Stoe & Cie, 2000)'
_computing_data_reduction     'INTEGRATE in IPDS-I (Stoe & Cie, 2000)'
_computing_structure_solution     'SHELXS-97 (Sheldrick, 2008)'
_computing_structure_refinement     'SHELXL-97 (Sheldrick, 2008)'
_computing_molecular_graphics     'PLATON (Spek, 2009)'
_computing_publication_material     'SHELXL-97 (Sheldrick, 2008)'
loop_
    _atom_site_type_symbol
    _atom_site_label
    _atom_site_fract_x
    _atom_site_fract_y
    _atom_site_fract_z
    _atom_site_U_iso_or_equiv
    _atom_site_thermal_displace_type
    _atom_site_calc_flag
    _atom_site_refinement_flags
    _atom_site_occupancy
    F F1 0.8576(6) 0.5625(5) 0.7742(2) 0.0700(19) Uani . . 1.000
    F F2 1.0348(6) 0.6382(5) 0.7580(2) 0.083(2) Uani . . 1.000
    F F3 0.9114(5) 0.7225(4) 0.82195(18) 0.0505(14) Uani . . 1.000
    F F4 0.9183(4) 0.3504(4) 0.8362(2) 0.0513(16) Uani . . 1.000
    F F5 1.0984(5) 0.3567(4) 0.8715(3) 0.0623(18) Uani . . 1.000
    F F6 1.0617(5) 0.4058(4) 0.7766(2) 0.0670(19) Uani . . 1.000
    O O1 0.9061(4) 0.6526(4) 1.24644(19) 0.0343(12) Uani . . 1.000
    O O2 0.9956(5) 0.6041(6) 1.1539(3) 0.0573(19) Uani . . 1.000
    O O3 0.7713(5) 0.9284(4) 1.0905(2) 0.0357(14) Uani . . 1.000
    O O4 1.0307(4) 0.7163(4) 0.9528(2) 0.0403(17) Uani . . 1.000
    O O5A 0.9190(14) 0.4938(14) 1.0180(7) 0.042(4) Uani . . 0.543(9)
    O O6A 0.6768(14) 0.4094(14) 1.0107(12) 0.127(8) Uani . . 0.543(9)
    N N1 0.8327(6) 0.7356(5) 1.0887(3) 0.0387(19) Uani . . 1.000
    N N2 0.8262(5) 0.7377(5) 0.9574(2) 0.0270(16) Uani . . 1.000
    N N3A 0.982(2) 0.473(3) 0.9578(16) 0.031(6) Uani . . 0.543(9)
    C C1 0.9169(7) 0.6529(6) 1.1836(3) 0.0350(19) Uani . . 1.000
    C C2 0.8107(6) 0.7148(6) 1.1547(3) 0.0337(19) Uani . . 1.000
    C C3 0.6980(7) 0.6393(8) 1.1630(3) 0.045(3) Uani . . 1.000
    C C4 0.9872(7) 0.5833(7) 1.2875(3) 0.039(2) Uani . . 1.000
    C C5 1.1153(8) 0.6268(9) 1.2817(4) 0.061(3) Uani . . 1.000
    C C6 0.9761(9) 0.4527(7) 1.2725(4) 0.060(3) Uani . . 1.000
    C C7 0.9347(8) 0.6062(8) 1.3525(3) 0.050(3) Uani . . 1.000
    C C8 0.8089(5) 0.8426(6) 1.0615(3) 0.0260(17) Uani . . 1.000
    C C9 0.8399(6) 0.8523(5) 0.9904(3) 0.0293(17) Uani . . 1.000
    C C14 0.9274(7) 0.6796(6) 0.9424(3) 0.0337(19) Uani . . 1.000
    C C15 0.9200(7) 0.5526(6) 0.9140(3) 0.0330(19) Uani . . 1.000
    C C16 1.0017(7) 0.5429(6) 0.8559(3) 0.036(2) Uani . . 1.000
    C C17 1.0167(7) 0.4139(7) 0.8347(4) 0.041(2) Uani . . 1.000
    C C18 0.9518(8) 0.6150(7) 0.8028(3) 0.044(2) Uani . . 1.000
    C C19 0.7068(6) 0.6926(7) 0.9431(4) 0.044(2) Uani . . 1.000
    C C20 0.7694(7) 0.9544(6) 0.9583(3) 0.0357(19) Uani . . 1.000
    C C21 0.7368(9) 1.0861(8) 0.8671(4) 0.056(3) Uani . . 1.000
    C C22 0.8160(9) 0.9903(7) 0.8948(4) 0.059(3) Uani . . 1.000
    C C23A 0.9457(15) 1.0506(16) 0.9098(8) 0.056(3) Uani . . 0.500
    C C23B 0.9385(14) 1.0120(17) 0.8825(8) 0.056(3) Uani . . 0.500
    C C24A 0.8850(19) 0.3851(14) 1.0521(10) 0.080(4) Uani . . 0.543(9)
    C C25A 0.7784(17) 0.3265(15) 1.0138(12) 0.080(4) Uani . . 0.543(9)
    N N3B 0.947(3) 0.465(4) 0.966(2) 0.031(6) Uani . . 0.457(9)
    O O5B 0.8575(18) 0.4829(19) 1.0142(11) 0.059(6) Uani . . 0.457(9)
    O O6B 0.9684(16) 0.2308(12) 1.0006(7) 0.073(6) Uani . . 0.457(9)
    C C24B 0.803(2) 0.3747(19) 1.0197(15) 0.080(4) Uani . . 0.457(9)
    C C25B 0.882(2) 0.2763(17) 1.0439(11) 0.080(4) Uani . . 0.457(9)
    H H3A1 1.04260 0.42520 0.95020 0.0380 Uiso calc . 0.543(9)
    H H3C 0.67350 0.64060 1.20730 0.0680 Uiso calc R 1.000
    H H5A 1.11730 0.71370 1.28630 0.0920 Uiso calc R 1.000
    H H1N 0.860(7) 0.667(4) 1.075(3) 0.0470 Uiso . . 1.000
    H H2 0.79870 0.79330 1.17620 0.0400 Uiso calc R 1.000
    H H6A1 0.61320 0.37270 1.01920 0.1510 Uiso calc . 0.543(9)
    H H3A 0.63350 0.67190 1.13690 0.0680 Uiso calc R 1.000
    H H3B 0.71470 0.55700 1.15020 0.0680 Uiso calc R 1.000
    H H7A 0.85130 0.57900 1.35360 0.0760 Uiso calc R 1.000
    H H7B 0.93780 0.69180 1.36170 0.0760 Uiso calc R 1.000
    H H7C 0.98130 0.56260 1.38410 0.0760 Uiso calc R 1.000
    H H9 0.92660 0.87400 0.98770 0.0350 Uiso calc R 1.000
    H H15 0.83580 0.52690 0.90530 0.0400 Uiso calc R 1.000
    H H16 1.08230 0.57540 0.86710 0.0430 Uiso calc R 1.000
    H H19A 0.69300 0.69650 0.89760 0.0660 Uiso calc R 1.000
    H H19B 0.64680 0.74140 0.96480 0.0660 Uiso calc R 1.000
    H H19C 0.70030 0.60970 0.95730 0.0660 Uiso calc R 1.000
    H H20A 0.68480 0.92950 0.95380 0.0430 Uiso calc R 1.000
    H H20B 0.77110 1.02510 0.98630 0.0430 Uiso calc R 1.000
    H H21A 0.65580 1.05440 0.86110 0.0840 Uiso calc R 1.000
    H H21B 0.73380 1.15450 0.89580 0.0840 Uiso calc R 1.000
    H H21C 0.76950 1.11160 0.82650 0.0840 Uiso calc R 1.000
    H H22A 0.82370 0.92020 0.86600 0.0710 Uiso calc . 0.500
    H H22B 0.80410 0.91870 0.86740 0.0710 Uiso . . 0.500
    H H23A 1.00580 0.98780 0.91550 0.0840 Uiso calc . 0.500
    H H23B 0.94010 1.09830 0.94840 0.0840 Uiso calc . 0.500
    H H23C 0.96930 1.10210 0.87470 0.0840 Uiso calc . 0.500
    H H23D 0.96630 1.07870 0.90850 0.0840 Uiso calc . 0.500
    H H23E 0.94910 1.03180 0.83800 0.0840 Uiso calc . 0.500
    H H23F 0.98520 0.94050 0.89260 0.0840 Uiso calc . 0.500
    H H24A 0.85890 0.40490 1.09540 0.0950 Uiso calc . 0.543(9)
    H H24B 0.95370 0.32950 1.05460 0.0950 Uiso calc . 0.543(9)
    H H25A 0.80560 0.30680 0.97070 0.0950 Uiso calc . 0.543(9)
    H H25B 0.75300 0.25160 1.03460 0.0950 Uiso calc . 0.543(9)
    H H5B 1.14720 0.60460 1.24040 0.0920 Uiso calc R 1.000
    H H5C 1.16430 0.59010 1.31480 0.0920 Uiso calc R 1.000
    H H6A 1.00380 0.43820 1.22940 0.0900 Uiso calc R 1.000
    H H6B 0.89210 0.42830 1.27640 0.0900 Uiso calc R 1.000
    H H6C 1.02510 0.40650 1.30200 0.0900 Uiso calc R 1.000
    H H3B1 1.00600 0.41330 0.96670 0.0380 Uiso calc . 0.457(9)
    H H6B1 0.97770 0.27970 0.97100 0.0880 Uiso calc . 0.457(9)
    H H24C 0.77180 0.35110 0.97790 0.0950 Uiso calc . 0.457(9)
    H H24D 0.73370 0.38290 1.04840 0.0950 Uiso calc . 0.457(9)
    H H25C 0.92560 0.30610 1.08140 0.0950 Uiso calc . 0.457(9)
    H H25D 0.83080 0.20940 1.05780 0.0950 Uiso calc . 0.457(9)
loop_
    _atom_site_aniso_label
    _atom_site_aniso_U_11
    _atom_site_aniso_U_22
    _atom_site_aniso_U_33
    _atom_site_aniso_U_12
    _atom_site_aniso_U_13
    _atom_site_aniso_U_23
    F1 0.098(4) 0.064(3) 0.048(3) -0.004(3) -0.034(3) -0.008(2)
    F2 0.138(6) 0.066(3) 0.044(3) -0.011(4) 0.050(3) -0.005(2)
    F3 0.083(3) 0.040(2) 0.0286(19) 0.005(3) 0.007(2) -0.0019(17)
    F4 0.054(3) 0.035(2) 0.065(3) -0.011(2) 0.003(2) -0.018(2)
    F5 0.057(3) 0.039(2) 0.091(4) 0.011(2) -0.003(3) -0.017(3)
    F6 0.085(4) 0.056(3) 0.060(3) -0.002(3) 0.033(3) -0.027(3)
    O1 0.039(2) 0.036(2) 0.028(2) 0.008(2) -0.005(2) 0.0023(19)
    O2 0.053(3) 0.075(4) 0.044(3) 0.024(3) 0.009(3) 0.007(3)
    O3 0.053(3) 0.029(2) 0.025(2) -0.001(2) 0.003(2) -0.0058(19)
    O4 0.038(3) 0.035(3) 0.048(3) 0.003(2) -0.010(2) -0.018(2)
    O5A 0.074(10) 0.029(5) 0.022(5) 0.000(8) 0.006(7) 0.002(4)
    O6A 0.078(10) 0.082(10) 0.22(2) 0.012(9) 0.051(13) 0.056(13)
    N1 0.062(4) 0.028(3) 0.026(3) 0.008(3) 0.011(3) 0.003(2)
    N2 0.034(3) 0.026(3) 0.021(2) -0.003(2) 0.005(2) -0.003(2)
    N3A 0.030(13) 0.035(6) 0.029(9) 0.004(11) 0.016(9) 0.004(5)
    C1 0.040(4) 0.035(3) 0.030(3) 0.002(3) 0.001(3) 0.001(3)
    C2 0.042(4) 0.037(3) 0.022(3) 0.003(3) 0.001(3) 0.003(3)
    C3 0.042(4) 0.054(5) 0.040(4) 0.003(4) 0.006(3) 0.014(4)
    C4 0.036(4) 0.040(4) 0.040(4) 0.011(3) -0.005(3) 0.006(3)
    C5 0.054(5) 0.073(6) 0.057(5) -0.007(5) -0.014(4) 0.018(5)
    C6 0.073(6) 0.040(4) 0.068(6) 0.016(4) -0.002(5) 0.007(4)
    C7 0.063(5) 0.051(5) 0.037(4) 0.007(4) -0.005(4) 0.009(3)
    C8 0.029(3) 0.027(3) 0.022(3) -0.003(3) 0.001(2) -0.001(2)
    C9 0.038(3) 0.025(3) 0.025(3) -0.002(3) 0.007(3) -0.003(3)
    C14 0.049(4) 0.030(3) 0.022(3) 0.006(3) -0.003(3) 0.001(3)
    C15 0.040(4) 0.026(3) 0.033(3) -0.003(3) 0.002(3) -0.002(3)
    C16 0.039(4) 0.037(4) 0.032(3) 0.001(3) 0.004(3) -0.011(3)
    C17 0.039(4) 0.034(4) 0.051(4) -0.004(3) 0.005(3) -0.014(3)
    C18 0.065(5) 0.039(4) 0.028(3) -0.009(4) 0.012(3) -0.009(3)
    C19 0.039(4) 0.042(4) 0.050(4) -0.006(3) 0.008(4) -0.018(3)
    C20 0.051(4) 0.026(3) 0.030(3) 0.000(3) 0.002(3) 0.002(3)
    C21 0.074(5) 0.051(4) 0.044(4) 0.007(4) 0.003(4) 0.013(3)
    C22 0.107(8) 0.031(4) 0.038(4) 0.009(5) 0.016(5) 0.008(3)
    C23A 0.074(5) 0.051(4) 0.044(4) 0.007(4) 0.003(4) 0.013(3)
    C23B 0.074(5) 0.051(4) 0.044(4) 0.007(4) 0.003(4) 0.013(3)
    C24A 0.093(8) 0.038(5) 0.108(8) 0.016(6) 0.024(7) 0.034(7)
    C25A 0.093(8) 0.038(5) 0.108(8) 0.016(6) 0.024(7) 0.034(7)
    N3B 0.030(13) 0.035(6) 0.029(9) 0.004(11) 0.016(9) 0.004(5)
    O5B 0.080(14) 0.037(9) 0.060(10) 0.013(11) 0.029(12) -0.002(7)
    O6B 0.102(12) 0.043(8) 0.074(9) 0.028(8) 0.018(9) 0.019(7)
    C24B 0.093(8) 0.038(5) 0.108(8) 0.016(6) 0.024(7) 0.034(7)
    C25B 0.093(8) 0.038(5) 0.108(8) 0.016(6) 0.024(7) 0.034(7)
_geom_special_details
;
 Bond distances, angles etc. have been calculated using the
 rounded fractional coordinates. All su's are estimated
 from the variances of the (full) variance-covariance matrix.
 The cell esds are taken into account in the estimation of
 distances, angles and torsion angles
;
loop_
    _geom_bond_atom_site_label_1
    _geom_bond_atom_site_label_2
    _geom_bond_site_symmetry_1
    _geom_bond_site_symmetry_2
    _geom_bond_distance
    _geom_bond_publ_flag
    F1 C18 . . 1.350(10) no
    F2 C18 . . 1.354(10) no
    F3 C18 . . 1.349(9) no
    F4 C17 . . 1.309(9) no
    F5 C17 . . 1.362(10) no
    F6 C17 . . 1.336(10) no
    O1 C1 . . 1.341(8) no
    O1 C4 . . 1.478(9) no
    O2 C1 . . 1.212(9) no
    O3 C8 . . 1.217(8) no
    O4 C14 . . 1.244(9) no
    O5A N3A . . 1.48(4) no
    O5A C24A . . 1.47(2) no
    O5B C24B . . 1.36(3) no
    O5B N3B . . 1.45(4) no
    O6A C25A . . 1.47(2) no
    O6B C25B . . 1.43(3) no
    O6A H6A1 . . 0.8400 no
    O6B H6B1 . . 0.8400 no
    N1 C8 . . 1.358(9) no
    N1 C2 . . 1.443(9) no
    N2 C19 . . 1.457(9) no
    N2 C14 . . 1.342(9) no
    N2 C9 . . 1.472(8) no
    N3A C15 . . 1.46(3) no
    N3B C15 . . 1.51(4) no
    N1 H1N . . 0.88(5) no
    N3A H3A1 . . 0.8800 no
    N3B H3B1 . . 0.8800 no
    C1 C2 . . 1.505(10) no
    C2 C3 . . 1.526(11) no
    C4 C6 . . 1.503(11) no
    C4 C7 . . 1.523(10) no
    C4 C5 . . 1.516(12) no
    C8 C9 . . 1.554(9) no
    C9 C20 . . 1.547(9) no
    C14 C15 . . 1.548(9) no
    C15 C16 . . 1.539(10) no
    C16 C17 . . 1.524(10) no
    C16 C18 . . 1.496(10) no
    C20 C22 . . 1.501(11) no
    C21 C22 . . 1.510(13) no
    C22 C23B . . 1.413(19) no
    C22 C23A . . 1.63(2) no
    C23A C23B . . 0.73(2) no
    C24A C25A . . 1.58(3) no
    C24B C25B . . 1.50(3) no
    C2 H2 . . 1.0000 no
    C3 H3A . . 0.9800 no
    C3 H3C . . 0.9800 no
    C3 H3B . . 0.9800 no
    C5 H5B . . 0.9800 no
    C5 H5A . . 0.9800 no
    C5 H5C . . 0.9800 no
    C6 H6B . . 0.9800 no
    C6 H6A . . 0.9800 no
    C6 H6C . . 0.9800 no
    C7 H7C . . 0.9800 no
    C7 H7A . . 0.9800 no
    C7 H7B . . 0.9800 no
    C9 H9 . . 1.0000 no
    C15 H15 . . 1.0000 no
    C16 H16 . . 1.0000 no
    C19 H19B . . 0.9800 no
    C19 H19A . . 0.9800 no
    C19 H19C . . 0.9800 no
    C20 H20B . . 0.9900 no
    C20 H20A . . 0.9900 no
    C21 H21A . . 0.9800 no
    C21 H21B . . 0.9800 no
    C21 H21C . . 0.9800 no
    C22 H22A . . 1.0000 no
    C22 H22B . . 1.0000 no
    C23A H23C . . 0.9800 no
    C23A H23D . . 0.3900 no
    C23A H23B . . 0.9800 no
    C23A H23A . . 0.9800 no
    C23A H23F . . 1.3600 no
    C23B H23C . . 1.0800 no
    C23B H23A . . 1.0600 no
    C23B H23F . . 0.9800 no
    C23B H23D . . 0.9800 no
    C23B H23E . . 0.9800 no
    C24A H24A . . 0.9900 no
    C24A H24B . . 0.9900 no
    C24B H24C . . 0.9900 no
    C24B H24D . . 0.9900 no
    C25A H25A . . 0.9900 no
    C25A H25B . . 0.9900 no
    C25B H25C . . 0.9900 no
    C25B H25D . . 0.9900 no
loop_
    _geom_angle_atom_site_label_1
    _geom_angle_atom_site_label_2
    _geom_angle_atom_site_label_3
    _geom_angle_site_symmetry_1
    _geom_angle_site_symmetry_2
    _geom_angle_site_symmetry_3
    _geom_angle
    _geom_angle_publ_flag
    C1 O1 C4 . . . 122.3(5) no
    N3A O5A C24A . . . 114.8(18) no
    N3B O5B C24B . . . 104(3) no
    C25A O6A H6A1 . . . 109.00 no
    C25B O6B H6B1 . . . 109.00 no
    C2 N1 C8 . . . 121.6(6) no
    C9 N2 C19 . . . 119.8(5) no
    C9 N2 C14 . . . 116.7(6) no
    C14 N2 C19 . . . 123.5(6) no
    O5A N3A C15 . . . 103.3(18) no
    O5B N3B C15 . . . 107(3) no
    C8 N1 H1N . . . 135(4) no
    C2 N1 H1N . . . 104(4) no
    C15 N3A H3A1 . . . 128.00 no
    O5A N3A H3A1 . . . 128.00 no
    C15 N3B H3B1 . . . 126.00 no
    O5B N3B H3B1 . . . 127.00 no
    O1 C1 O2 . . . 125.6(7) no
    O1 C1 C2 . . . 109.7(6) no
    O2 C1 C2 . . . 124.5(6) no
    C1 C2 C3 . . . 110.3(6) no
    N1 C2 C3 . . . 110.0(5) no
    N1 C2 C1 . . . 109.7(6) no
    C5 C4 C6 . . . 112.0(7) no
    O1 C4 C7 . . . 102.2(6) no
    O1 C4 C6 . . . 109.6(6) no
    C6 C4 C7 . . . 109.0(7) no
    O1 C4 C5 . . . 111.1(6) no
    C5 C4 C7 . . . 112.5(6) no
    O3 C8 N1 . . . 123.4(6) no
    N1 C8 C9 . . . 115.6(6) no
    O3 C8 C9 . . . 120.9(6) no
    C8 C9 C20 . . . 111.6(5) no
    N2 C9 C8 . . . 112.3(5) no
    N2 C9 C20 . . . 112.5(5) no
    N2 C14 C15 . . . 119.6(6) no
    O4 C14 C15 . . . 115.0(6) no
    O4 C14 N2 . . . 125.3(6) no
    N3B C15 C14 . . . 107.6(17) no
    C14 C15 C16 . . . 110.3(6) no
    N3A C15 C14 . . . 106.7(14) no
    N3A C15 C16 . . . 100.8(12) no
    N3B C15 C16 . . . 115.1(15) no
    C15 C16 C18 . . . 110.3(6) no
    C17 C16 C18 . . . 109.3(6) no
    C15 C16 C17 . . . 111.7(6) no
    F6 C17 C16 . . . 112.3(6) no
    F5 C17 F6 . . . 104.3(6) no
    F4 C17 C16 . . . 114.6(6) no
    F4 C17 F5 . . . 107.0(6) no
    F4 C17 F6 . . . 107.5(6) no
    F5 C17 C16 . . . 110.5(6) no
    F1 C18 F3 . . . 105.4(7) no
    F2 C18 F3 . . . 105.6(6) no
    F3 C18 C16 . . . 112.3(5) no
    F2 C18 C16 . . . 112.3(7) no
    F1 C18 F2 . . . 107.5(5) no
    F1 C18 C16 . . . 113.2(6) no
    C9 C20 C22 . . . 114.7(6) no
    C20 C22 C23A . . . 104.1(8) no
    C23A C22 C23B . . . 26.5(10) no
    C20 C22 C21 . . . 109.8(7) no
    C21 C22 C23B . . . 111.8(10) no
    C21 C22 C23A . . . 107.5(9) no
    C20 C22 C23B . . . 123.2(10) no
    C22 C23A C23B . . . 60.0(17) no
    C22 C23B C23A . . . 94(2) no
    O5A C24A C25A . . . 106.5(16) no
    O5B C24B C25B . . . 114.9(19) no
    O6A C25A C24A . . . 109.9(15) no
    O6B C25B C24B . . . 116(2) no
    N1 C2 H2 . . . 109.00 no
    C1 C2 H2 . . . 109.00 no
    C3 C2 H2 . . . 109.00 no
    C2 C3 H3A . . . 109.00 no
    H3A C3 H3C . . . 109.00 no
    H3B C3 H3C . . . 109.00 no
    C2 C3 H3B . . . 109.00 no
    C2 C3 H3C . . . 109.00 no
    H3A C3 H3B . . . 109.00 no
    C4 C5 H5A . . . 109.00 no
    C4 C5 H5B . . . 110.00 no
    C4 C5 H5C . . . 109.00 no
    H5B C5 H5C . . . 109.00 no
    H5A C5 H5B . . . 110.00 no
    H5A C5 H5C . . . 109.00 no
    C4 C6 H6A . . . 109.00 no
    C4 C6 H6B . . . 109.00 no
    C4 C6 H6C . . . 109.00 no
    H6A C6 H6B . . . 110.00 no
    H6B C6 H6C . . . 109.00 no
    H6A C6 H6C . . . 110.00 no
    C4 C7 H7C . . . 109.00 no
    H7A C7 H7B . . . 109.00 no
    H7B C7 H7C . . . 109.00 no
    C4 C7 H7A . . . 110.00 no
    H7A C7 H7C . . . 109.00 no
    C4 C7 H7B . . . 109.00 no
    N2 C9 H9 . . . 107.00 no
    C8 C9 H9 . . . 107.00 no
    C20 C9 H9 . . . 107.00 no
    C14 C15 H15 . . . 113.00 no
    N3A C15 H15 . . . 113.00 no
    C16 C15 H15 . . . 113.00 no
    N3B C15 H15 . . . 98.00 no
    C15 C16 H16 . . . 108.00 no
    C18 C16 H16 . . . 109.00 no
    C17 C16 H16 . . . 109.00 no
    N2 C19 H19C . . . 109.00 no
    N2 C19 H19B . . . 109.00 no
    H19B C19 H19C . . . 109.00 no
    H19A C19 H19B . . . 109.00 no
    H19A C19 H19C . . . 110.00 no
    N2 C19 H19A . . . 110.00 no
    C22 C20 H20B . . . 109.00 no
    H20A C20 H20B . . . 108.00 no
    C9 C20 H20B . . . 108.00 no
    C22 C20 H20A . . . 109.00 no
    C9 C20 H20A . . . 109.00 no
    C22 C21 H21A . . . 109.00 no
    C22 C21 H21B . . . 109.00 no
    H21B C21 H21C . . . 109.00 no
    H21A C21 H21C . . . 110.00 no
    H21A C21 H21B . . . 109.00 no
    C22 C21 H21C . . . 109.00 no
    C21 C22 H22A . . . 112.00 no
    C20 C22 H22B . . . 105.00 no
    C23A C22 H22B . . . 124.00 no
    C21 C22 H22B . . . 105.00 no
    C23A C22 H22A . . . 112.00 no
    H22A C22 H22B . . . 13.00 no
    C20 C22 H22A . . . 112.00 no
    C23B C22 H22A . . . 86.00 no
    C23B C22 H22B . . . 99.00 no
    C22 C23A H23A . . . 110.00 no
    C22 C23A H23B . . . 109.00 no
    C22 C23A H23C . . . 110.00 no
    C22 C23A H23D . . . 147.00 no
    C23B C23A H23C . . . 77.00 no
    C23B C23A H23D . . . 119.00 no
    C23B C23A H23F . . . 44.00 no
    H23A C23A H23B . . . 109.00 no
    H23A C23A H23C . . . 109.00 no
    H23A C23A H23D . . . 101.00 no
    H23A C23A H23F . . . 33.00 no
    H23B C23A H23C . . . 109.00 no
    H23B C23A H23D . . . 70.00 no
    H23B C23A H23F . . . 138.00 no
    H23C C23A H23D . . . 47.00 no
    H23C C23A H23F . . . 104.00 no
    C22 C23A H23F . . . 82.00 no
    C23B C23A H23A . . . 75.00 no
    C23B C23A H23B . . . 169.00 no
    H23D C23A H23F . . . 121.00 no
    C22 C23B H23E . . . 110.00 no
    C22 C23B H23F . . . 109.00 no
    C22 C23B H23D . . . 109.00 no
    C23A C23B H23C . . . 62.00 no
    C23A C23B H23D . . . 20.00 no
    C23A C23B H23A . . . 63.00 no
    C23A C23B H23F . . . 105.00 no
    H23A C23B H23C . . . 97.00 no
    H23A C23B H23D . . . 66.00 no
    H23A C23B H23E . . . 128.00 no
    H23A C23B H23F . . . 43.00 no
    H23C C23B H23D . . . 43.00 no
    C23A C23B H23E . . . 128.00 no
    H23C C23B H23F . . . 129.00 no
    H23D C23B H23E . . . 109.00 no
    H23D C23B H23F . . . 109.00 no
    H23E C23B H23F . . . 109.00 no
    H23C C23B H23E . . . 66.00 no
    C22 C23B H23A . . . 121.00 no
    C22 C23B H23C . . . 120.00 no
    O5A C24A H24A . . . 110.00 no
    O5A C24A H24B . . . 110.00 no
    C25A C24A H24A . . . 110.00 no
    C25A C24A H24B . . . 110.00 no
    H24A C24A H24B . . . 109.00 no
    O5B C24B H24C . . . 109.00 no
    C25B C24B H24D . . . 108.00 no
    O5B C24B H24D . . . 109.00 no
    C25B C24B H24C . . . 109.00 no
    H24C C24B H24D . . . 108.00 no
    O6A C25A H25A . . . 110.00 no
    O6A C25A H25B . . . 110.00 no
    C24A C25A H25B . . . 110.00 no
    H25A C25A H25B . . . 108.00 no
    C24A C25A H25A . . . 110.00 no
    O6B C25B H25C . . . 108.00 no
    O6B C25B H25D . . . 108.00 no
    C24B C25B H25C . . . 108.00 no
    C24B C25B H25D . . . 109.00 no
    H25C C25B H25D . . . 107.00 no
loop_
    _geom_torsion_atom_site_label_1
    _geom_torsion_atom_site_label_2
    _geom_torsion_atom_site_label_3
    _geom_torsion_atom_site_label_4
    _geom_torsion_site_symmetry_1
    _geom_torsion_site_symmetry_2
    _geom_torsion_site_symmetry_3
    _geom_torsion_site_symmetry_4
    _geom_torsion
    _geom_torsion_publ_flag
    C4 O1 C1 O2 . . . . -4.5(11) no
    C4 O1 C1 C2 . . . . 170.9(6) no
    C1 O1 C4 C5 . . . . 62.9(8) no
    C1 O1 C4 C6 . . . . -61.4(8) no
    C1 O1 C4 C7 . . . . -176.9(6) no
    C24A O5A N3A C15 . . . . 132.9(18) no
    N3A O5A C24A C25A . . . . -72(2) no
    C8 N1 C2 C1 . . . . -134.2(6) no
    C8 N1 C2 C3 . . . . 104.4(7) no
    C2 N1 C8 O3 . . . . 2.2(10) no
    C2 N1 C8 C9 . . . . 178.7(6) no
    C14 N2 C9 C8 . . . . -105.0(6) no
    C14 N2 C9 C20 . . . . 128.2(6) no
    C19 N2 C9 C8 . . . . 74.6(7) no
    C19 N2 C9 C20 . . . . -52.3(8) no
    C9 N2 C14 O4 . . . . -1.8(9) no
    C9 N2 C14 C15 . . . . 173.6(5) no
    C19 N2 C14 O4 . . . . 178.6(6) no
    C19 N2 C14 C15 . . . . -6.0(9) no
    O5A N3A C15 C14 . . . . 55.9(18) no
    O5A N3A C15 C16 . . . . 171.0(14) no
    O1 C1 C2 N1 . . . . 169.0(5) no
    O1 C1 C2 C3 . . . . -69.6(7) no
    O2 C1 C2 N1 . . . . -15.5(10) no
    O2 C1 C2 C3 . . . . 105.8(8) no
    O3 C8 C9 N2 . . . . -152.0(6) no
    O3 C8 C9 C20 . . . . -24.6(8) no
    N1 C8 C9 N2 . . . . 31.5(8) no
    N1 C8 C9 C20 . . . . 158.8(6) no
    N2 C9 C20 C22 . . . . -67.7(8) no
    C8 C9 C20 C22 . . . . 165.1(6) no
    O4 C14 C15 N3A . . . . 57.1(13) no
    O4 C14 C15 C16 . . . . -51.5(8) no
    N2 C14 C15 N3A . . . . -118.8(12) no
    N2 C14 C15 C16 . . . . 132.6(6) no
    N3A C15 C16 C17 . . . . 55.9(14) no
    N3A C15 C16 C18 . . . . 177.7(13) no
    C14 C15 C16 C17 . . . . 168.4(6) no
    C14 C15 C16 C18 . . . . -69.9(8) no
    C15 C16 C17 F4 . . . . 41.6(9) no
    C15 C16 C17 F5 . . . . -79.4(8) no
    C15 C16 C17 F6 . . . . 164.6(6) no
    C18 C16 C17 F4 . . . . -80.8(8) no
    C18 C16 C17 F5 . . . . 158.3(7) no
    C18 C16 C17 F6 . . . . 42.3(9) no
    C15 C16 C18 F1 . . . . -76.2(8) no
    C15 C16 C18 F2 . . . . 161.9(6) no
    C15 C16 C18 F3 . . . . 43.0(9) no
    C17 C16 C18 F1 . . . . 47.0(9) no
    C17 C16 C18 F2 . . . . -75.0(8) no
    C17 C16 C18 F3 . . . . 166.2(7) no
    C9 C20 C22 C21 . . . . 177.4(6) no
    C9 C20 C22 C23A . . . . -67.8(9) no
    C9 C20 C22 C23B . . . . -47.6(13) no
    C20 C22 C23A C23B . . . . 140(2) no
    C21 C22 C23A C23B . . . . -104(2) no
    C20 C22 C23B C23A . . . . -49(2) no
    C21 C22 C23B C23A . . . . 86(2) no
    O5A C24A C25A O6A . . . . -60(2) no
loop_
    _geom_hbond_atom_site_label_D
    _geom_hbond_atom_site_label_H
    _geom_hbond_atom_site_label_A
    _geom_hbond_site_symmetry_A
    _geom_hbond_distance_DH
    _geom_hbond_distance_HA
    _geom_hbond_distance_DA
    _geom_hbond_angle_DHA
    _geom_hbond_publ_flag
    N3A H3A1 F5 . 0.88 1.94 2.60(3) 130 yes
    N1 H1N O2 . 0.88(5) 2.37(7) 2.720(9) 104(5) yes
    N1 H1N O5A . 0.88(5) 2.38(6) 3.245(17) 169(6) yes
data_global
_journal_date_recd_electronic     2009-09-15
_journal_date_accepted     2009-10-19
_journal_name_full     'Acta Crystallographica, Section E'
_journal_year     2009
_journal_volume     65
_journal_issue     11
_journal_page_first     o2900
_journal_page_last     o2900
_journal_paper_category     QO
_journal_coeditor_code     IM2143
_publ_contact_author_name     'Reinhart Keese'
_publ_contact_author_address
;
Department of Chemistry and Biochemistry
University Bern
Freiestrasse 3
CH-3012 Bern
Switzerland
;
_publ_contact_author_email     reinhart.keese@ioc.unibe.ch
_publ_section_title
;
(<i>RSS</i>)-[<i>N</i>-Hydroxyethyloxy]-hexafluoroVal--MeLeu--Ala
<i>tert</i>-butyl ester
;
loop_
    _publ_author_name
    _publ_author_address
    'Eberle, Marcel K.'
;
Department of Chemistry and Biochemistry
University Bern
Freiestrasse 3
CH-3012 Bern
Switzerland
;
    'Stoeckli-Evans, Helen'
;
Institute of Physics
University of Neuch\^atel,
rue Emile-Argand 11
CH-2009 Neuch\^atel
Switzerland
;
    'Keese, Reinhart'
;
Department of Chemistry and Biochemistry
University Bern
Freiestrasse 3
CH-3012 Bern
Switzerland
;
