# Supplementary material for: (RSS)-[N-Hydroxyethyloxy]-hexafluoroVal–MeLeu–Ala tert-butyl ester
Source: Acta Crystallogr Sect E Struct Rep Online. 2009 Oct 28;65(Pt 11):o2900. doi: 10.1107/S1600536809042974 (PMC2971084; doi:10.1107/S1600536809042974)
Supplement: Supplementary file 2 [file e-65-o2900-Isup2.hkl]

# 
# h,k,l, Fc-squared, Fo-squared, sigma(Fo-squared) and status flag 
# 
data_I
_shelx_title '  EBE-703  IPDS -120DEGC' 
_shelx_refln_list_code          4 
_shelx_F_calc_maximum      147.30 
_exptl_crystal_F_000      1136.00 
_reflns_d_resolution_high  0.8140 
 
loop_ 
 _symmetry_equiv_pos_as_xyz 
 'x, y, z' 
 '-x+1/2, -y, z+1/2' 
 'x+1/2, -y+1/2, -z' 
 '-x, y+1/2, -z+1/2' 
 
_cell_length_a    11.1608 
_cell_length_b    11.2088 
_cell_length_c    21.2562 
_cell_angle_alpha  90.000 
_cell_angle_beta   90.000 
_cell_angle_gamma  90.000 
 
_shelx_F_squared_multiplier     1.000 
 
loop_ 
 _refln_index_h 
 _refln_index_k 
 _refln_index_l 
 _refln_F_squared_calc 
 _refln_F_squared_meas 
 _refln_F_squared_sigma 
 _refln_observed_status 
   2   0   0    19317.46    22551.75    128.98 o 
   4   0   0      525.21      280.40     66.11 o 
   6   0   0       78.21       42.44      5.90 o 
   8   0   0      843.31      828.96     18.67 o 
  10   0   0      615.31      631.65     11.43 o 
  12   0   0      320.61      316.19     32.29 o 
   1   1   0       56.78       58.75      7.79 o 
   2   1   0    14160.85    13520.83    436.51 o 
   3   1   0    10697.81    10975.49    252.84 o 
   4   1   0       36.72      334.24      9.70 o 
   5   1   0      632.43      457.89     30.94 o 
   6   1   0      102.81       46.95      7.72 o 
   7   1   0       63.74       51.46      5.03 o 
   8   1   0      151.21      188.34     15.76 o 
   9   1   0      232.37      300.43     29.57 o 
  10   1   0      880.77     1041.09     93.41 o 
  11   1   0        0.18        6.37      6.99 o 
  12   1   0        1.60        0.79      6.97 o 
  13   1   0        1.08        4.42      7.16 o 
   0   2   0     1298.32     1220.84     26.60 o 
   1   2   0     6977.87     6901.35    215.65 o 
   2   2   0     2238.45     1993.44     46.68 o 
   3   2   0     7527.48     8373.74    690.30 o 
   4   2   0     3852.94     3443.17    357.03 o 
   5   2   0      772.92      530.50     32.01 o 
   6   2   0        6.85        4.43      4.90 o 
   7   2   0     1240.57     1135.66     84.51 o 
   8   2   0      965.77      857.04     66.73 o 
   9   2   0       51.22       56.96      6.10 o 
  10   2   0       69.28       84.29      7.31 o 
  11   2   0       68.69       68.82      7.27 o 
  12   2   0        1.54       -6.33      8.64 o 
  13   2   0       15.37       13.01      7.23 o 
   1   3   0     4791.30     4747.75    109.34 o 
   2   3   0      684.32      520.44     20.59 o 
   3   3   0      435.10      371.14      9.10 o 
   4   3   0     1244.57     1120.13     38.53 o 
   5   3   0      381.59      298.71     27.69 o 
   6   3   0      695.34      626.18     14.72 o 
   7   3   0      304.68      287.01     15.74 o 
   8   3   0        0.00       27.51      6.20 o 
   9   3   0     1115.53     1085.42     73.68 o 
  10   3   0      419.77      324.57     34.60 o 
  11   3   0       46.79       48.27      7.71 o 
  12   3   0       21.87       19.55      8.67 o 
  13   3   0       16.26       37.05      7.47 o 
   0   4   0     9569.73     9296.93    244.60 o 
   1   4   0      624.97      566.22     10.33 o 
   2   4   0     1646.96     1578.58     35.27 o 
   3   4   0     1300.08     1018.03     34.39 o 
   4   4   0       45.90       97.53      5.57 o 
   5   4   0        3.87       43.41      5.13 o 
   6   4   0     1449.44     1672.59     42.62 o 
   7   4   0      321.97      305.55     17.05 o 
   8   4   0        7.29       12.60      6.00 o 
   9   4   0        0.77       24.33      6.96 o 
  10   4   0      197.06      210.73     14.69 o 
  11   4   0       75.65       75.43      7.12 o 
  12   4   0        6.94        5.66      7.11 o 
  13   4   0        0.23        1.43      8.55 o 
   1   5   0     2815.97     2662.22     46.20 o 
   2   5   0      536.16      602.36     15.88 o 
   3   5   0      211.78      183.13      6.80 o 
   4   5   0     2750.64     2389.25     68.08 o 
   5   5   0      216.02      223.10     15.75 o 
   6   5   0      160.84      263.96      6.93 o 
   7   5   0      281.66      233.41      9.52 o 
   8   5   0       46.43       52.02      6.88 o 
   9   5   0       98.13       81.04      7.15 o 
  10   5   0        7.09       12.84      6.27 o 
  11   5   0        9.44        7.09      7.05 o 
  12   5   0       14.69       17.28      6.61 o 
   0   6   0      828.07      760.83     34.28 o 
   1   6   0      873.44      872.26     24.89 o 
   2   6   0       28.51       74.35      5.66 o 
   3   6   0      996.57     1007.33     28.19 o 
   4   6   0     1622.51     1734.15     45.91 o 
   5   6   0      239.15      252.00      9.79 o 
   6   6   0     1050.14      994.65     25.85 o 
   7   6   0       11.77       12.21      6.71 o 
   8   6   0      300.25      298.49     21.92 o 
   9   6   0      145.22      120.73      6.70 o 
  10   6   0      122.79      192.16      9.44 o 
  11   6   0      164.00      165.00     17.37 o 
  12   6   0        0.00        1.07      6.77 o 
   1   7   0      213.69      218.28      7.87 o 
   2   7   0      158.67      178.18      7.72 o 
   3   7   0       39.00       48.42      6.33 o 
   4   7   0       88.34      114.66      7.36 o 
   5   7   0     1825.91     1914.35     57.65 o 
   6   7   0      517.23      595.51     16.24 o 
   7   7   0      220.88      249.94     11.17 o 
   8   7   0      314.32      370.64     13.11 o 
   9   7   0       29.12       35.36      7.70 o 
  10   7   0        6.43        6.16      7.71 o 
  11   7   0        0.18       -1.75      7.75 o 
   0   8   0      294.14      311.65     15.46 o 
   1   8   0     1407.73     1286.06     29.99 o 
   2   8   0      164.02      176.22      7.78 o 
   3   8   0      400.21      406.33     11.82 o 
   4   8   0      956.12      947.37     43.41 o 
   5   8   0      597.78      649.45     20.89 o 
   6   8   0       61.20       38.44      7.18 o 
   7   8   0        8.42       17.22      6.99 o 
   8   8   0       43.18       45.66      6.43 o 
   9   8   0       79.27       48.74      7.20 o 
  10   8   0        3.70        3.69      7.83 o 
  11   8   0       15.80       21.70      9.59 o 
   1   9   0      217.63      195.09      7.85 o 
   2   9   0        5.12       21.22      6.89 o 
   3   9   0      489.89      567.31     22.99 o 
   4   9   0      441.54      435.31     13.55 o 
   5   9   0      247.01      236.91     10.56 o 
   6   9   0      251.15      190.44      8.08 o 
   7   9   0        7.28        6.68      8.34 o 
   8   9   0       41.26       41.02      7.14 o 
   9   9   0       11.36       10.34      7.06 o 
  10   9   0      106.96       91.02      8.34 o 
   0  10   0      813.29      773.26     56.71 o 
   1  10   0      125.28      125.58      7.49 o 
   2  10   0       13.17       45.11      7.39 o 
   3  10   0       17.05       20.87      7.64 o 
   4  10   0      219.42      182.92      7.88 o 
   5  10   0      220.62      191.31      8.00 o 
   6  10   0       39.79       25.34      8.65 o 
   7  10   0       30.72       19.06      9.47 o 
   8  10   0       11.45        4.49      9.53 o 
   9  10   0        5.88        0.31      8.23 o 
   1  11   0       97.50       97.95      7.54 o 
   2  11   0      519.09      485.45     17.10 o 
   3  11   0       14.31       19.18      8.36 o 
   4  11   0       37.73       47.00      8.75 o 
   5  11   0       29.12       15.41      7.75 o 
   6  11   0        0.12       -2.00      8.69 o 
   7  11   0        8.38       -2.12      7.86 o 
   8  11   0        0.01       19.05      9.49 o 
   0  12   0        6.58       13.14     13.25 o 
   1  12   0       90.56      130.86      9.48 o 
   2  12   0       53.04       71.26      9.71 o 
   3  12   0        4.12       -2.61      8.27 o 
   4  12   0        7.56        6.10      8.04 o 
   5  12   0        0.27       -4.63      9.11 o 
   6  12   0        0.58        7.38      8.16 o 
   1  13   0        4.16        4.67      9.15 o 
   2  13   0        0.41       -2.81      9.68 o 
   3  13   0       38.23       14.78      9.79 o 
   4  13   0       11.37       14.94     11.16 o 
   1   0   1     7669.63     7198.78    223.64 o 
   3   0   1     1167.82     1099.01     14.40 o 
   4   0   1      190.24      188.45     22.50 o 
   5   0   1     1107.72      944.78     54.83 o 
   6   0   1      201.66      266.93     38.30 o 
   7   0   1      405.41      462.24     18.59 o 
   8   0   1       37.46       63.47      5.39 o 
   9   0   1      413.00      420.57     24.11 o 
  10   0   1      426.43      426.76     31.69 o 
  11   0   1       15.90       14.48      6.32 o 
  12   0   1       57.02       80.36      9.19 o 
  13   0   1        1.17       -0.01      7.10 o 
   1   1   1     8799.88    10304.91    216.27 o 
   2   1   1     2680.79     2589.61     38.85 o 
   3   1   1     5136.35     4261.96    139.58 o 
   4   1   1     4919.85     4224.66    143.43 o 
   5   1   1     2423.77     2358.27    116.31 o 
   6   1   1     2445.94     2200.10    162.31 o 
   7   1   1      379.32      352.83     29.84 o 
   8   1   1      599.70      545.95     52.36 o 
   9   1   1       86.94      168.66      4.94 o 
  10   1   1        7.40       11.27      4.03 o 
  11   1   1       91.99       96.54     10.38 o 
  12   1   1       64.53       50.53      5.10 o 
  13   1   1       24.03       23.54      5.29 o 
   0   2   1     6511.94     5878.77     43.51 o 
   1   2   1      992.07      887.25     13.13 o 
   2   2   1     3227.04     2868.38    113.42 o 
   3   2   1     3065.34     2712.44    137.49 o 
   4   2   1     2971.33     2791.40    107.92 o 
   5   2   1      223.60      260.51     12.59 o 
   6   2   1      806.20      845.03     52.54 o 
   7   2   1      165.08      179.18      9.48 o 
   8   2   1       45.08       78.67      4.45 o 
   9   2   1       94.87      120.49      6.60 o 
  10   2   1      818.61      777.29     53.36 o 
  11   2   1       14.80       12.36      4.22 o 
  12   2   1      108.76       81.96      6.33 o 
  13   2   1        0.30        3.73      5.07 o 
   0   3   1     5999.29     5557.73     53.98 o 
   1   3   1      815.32     1113.12     19.68 o 
   2   3   1      487.64      675.20     12.25 o 
   3   3   1      875.79     1047.52     31.12 o 
   4   3   1     1133.26     1061.70     37.94 o 
   5   3   1     1307.88     1150.60     47.92 o 
   6   3   1      290.55      293.43     14.43 o 
   7   3   1      534.72      459.97     23.15 o 
   8   3   1      345.83      321.17     12.72 o 
   9   3   1       91.81      102.01      6.33 o 
  10   3   1        4.57       27.87      4.96 o 
  11   3   1        1.41       23.04      6.41 o 
  12   3   1        2.40       21.54      6.57 o 
  13   3   1        7.93       14.97      5.62 o 
   0   4   1     1917.93     2049.82     37.82 o 
   1   4   1     1954.14     2177.13     27.16 o 
   2   4   1     3928.68     3387.99     82.41 o 
   3   4   1      351.41      345.71      6.69 o 
   4   4   1     1124.91     1025.10     18.88 o 
   5   4   1       41.62       77.55      3.94 o 
   6   4   1      300.79      347.67      7.80 o 
   7   4   1      140.43      209.24      5.31 o 
   8   4   1        2.08        0.81      4.04 o 
   9   4   1      249.31      273.10     16.25 o 
  10   4   1       38.27       41.21      4.31 o 
  11   4   1       25.12       15.08      4.96 o 
  12   4   1       21.00       28.94      5.87 o 
  13   4   1       25.99       29.25      7.23 o 
   0   5   1     1700.21     1789.70     27.81 o 
   1   5   1     2412.83     2336.10     29.63 o 
   2   5   1      532.35      473.44      7.08 o 
   3   5   1     2308.63     2073.73     39.96 o 
   4   5   1     2233.04     2269.54     48.45 o 
   5   5   1       89.42       87.22      4.16 o 
   6   5   1      282.22      341.66     17.64 o 
   7   5   1       18.13       23.78      4.11 o 
   8   5   1       39.48       57.84      4.66 o 
   9   5   1      311.74      290.95     10.13 o 
  10   5   1       15.76       35.34      4.52 o 
  11   5   1        9.46       16.66      5.52 o 
  12   5   1       35.47       30.97      5.66 o 
   0   6   1     7176.77     6387.87    118.26 o 
   1   6   1      185.27      190.60      4.76 o 
   2   6   1     1510.08     1416.77     18.24 o 
   3   6   1      120.90      131.30      4.20 o 
   4   6   1      845.09      739.81     14.84 o 
   5   6   1      816.23      721.98     24.60 o 
   6   6   1      358.92      345.77      6.59 o 
   7   6   1       88.69       75.05      4.30 o 
   8   6   1       70.85       88.24      4.08 o 
   9   6   1      310.18      227.31     15.65 o 
  10   6   1      188.53      197.68     10.39 o 
  11   6   1       60.60       41.32      5.59 o 
  12   6   1       40.14       26.75      5.21 o 
   0   7   1      238.80      239.65      7.02 o 
   1   7   1       45.34       42.15      4.01 o 
   2   7   1      457.22      491.73      7.35 o 
   3   7   1      587.98      637.95     11.53 o 
   4   7   1       69.84      108.93      4.95 o 
   5   7   1      430.07      415.45     21.33 o 
   6   7   1      538.36      601.08     17.77 o 
   7   7   1      153.93      152.86      4.79 o 
   8   7   1      253.83      240.58      5.12 o 
   9   7   1      179.77      183.93      8.02 o 
  10   7   1       60.50       89.52     11.06 o 
  11   7   1       24.81       21.67      5.93 o 
   0   8   1       90.10      116.15      6.72 o 
   1   8   1      596.60      605.07     11.61 o 
   2   8   1      496.79      479.58     10.04 o 
   3   8   1      153.86      153.48      5.42 o 
   4   8   1     1018.42      994.04     20.32 o 
   5   8   1      156.42      168.05      4.90 o 
   6   8   1     1226.27     1149.20     20.47 o 
   7   8   1      327.03      309.38     11.11 o 
   8   8   1      158.21      125.93      5.14 o 
   9   8   1        1.80        0.66      5.18 o 
  10   8   1        5.38       15.26      5.87 o 
  11   8   1        5.09        9.78      6.17 o 
   0   9   1       13.89       15.61      6.80 o 
   1   9   1      104.53      102.89      4.94 o 
   2   9   1      245.10      238.55      6.07 o 
   3   9   1      507.90      485.06     10.80 o 
   4   9   1      168.46      192.66      5.38 o 
   5   9   1      273.68      305.79      6.63 o 
   6   9   1      271.81      290.16      6.83 o 
   7   9   1       50.75       85.02      5.74 o 
   8   9   1       13.48       40.19      5.52 o 
   9   9   1       52.55       41.91      6.03 o 
  10   9   1       16.14       19.20      6.53 o 
   0  10   1        1.40       17.93      7.25 o 
   1  10   1       57.63       67.78      4.83 o 
   2  10   1      926.65      839.59     19.08 o 
   3  10   1      149.93      149.98      5.14 o 
   4  10   1      111.81      135.52      5.51 o 
   5  10   1       70.57      115.01      5.44 o 
   6  10   1      135.90      182.58      9.11 o 
   7  10   1        1.06        4.00      5.38 o 
   8  10   1        7.05        5.39      5.31 o 
   9  10   1       42.79       50.26      6.96 o 
   0  11   1      186.61      151.86      7.73 o 
   1  11   1      199.07      189.82      5.84 o 
   2  11   1      120.95      105.49      5.55 o 
   3  11   1       84.08       90.90      6.46 o 
   4  11   1       91.09       92.55      5.57 o 
   5  11   1       37.63       41.56      5.97 o 
   6  11   1        4.84        3.18      5.69 o 
   7  11   1       16.77       20.68      5.60 o 
   8  11   1        9.65       24.13      6.89 o 
   0  12   1        0.00        5.24      8.45 o 
   1  12   1       29.61       48.07      6.60 o 
   2  12   1       40.71       40.75      6.31 o 
   3  12   1       75.80       94.53      6.16 o 
   4  12   1       81.12       88.07      6.32 o 
   5  12   1       26.50       21.28      7.06 o 
   6  12   1       45.74       42.20      6.93 o 
   0  13   1      114.42      140.23      9.49 o 
   1  13   1        1.64       -0.21      6.59 o 
   2  13   1       21.54       28.90      6.65 o 
   3  13   1       20.74       19.30      6.72 o 
   4  13   1       98.66      104.23      8.43 o 
   1   0   2        7.06      237.28      9.87 o 
   3   0   2     1533.89     1304.65     55.20 o 
   4   0   2      551.90      502.79     30.92 o 
   5   0   2     1473.92      984.65    228.72 o 
   6   0   2      979.54      917.77     35.82 o 
   7   0   2        1.77       54.21      5.75 o 
   8   0   2      350.76      318.91     20.21 o 
   9   0   2       17.03       18.51      5.57 o 
  10   0   2      207.82      227.87      7.79 o 
  11   0   2      360.06      380.01     33.77 o 
  12   0   2        7.86       14.02      6.97 o 
  13   0   2       26.03       22.64      7.99 o 
   0   1   2     6017.92     5762.14     88.16 o 
   1   1   2      407.27      586.24     15.11 o 
   2   1   2     9360.85     8490.55    434.90 o 
   3   1   2     1359.13     1270.50     68.09 o 
   4   1   2     4085.22     3946.90     64.26 o 
   5   1   2      293.76      288.55     12.66 o 
   6   1   2      559.28      472.38     22.30 o 
   7   1   2       62.82       56.15      4.10 o 
   8   1   2       85.50       78.91      4.51 o 
   9   1   2       59.29      102.20      4.41 o 
  10   1   2      202.37      210.33      8.76 o 
  11   1   2       85.55       90.81      6.56 o 
  12   1   2       29.22       33.00      5.32 o 
  13   1   2       15.67       13.30      5.32 o 
   0   2   2     1986.67     1864.16     45.47 o 
   1   2   2    10021.70    11055.02    168.18 o 
   2   2   2     3312.73     3492.54     78.44 o 
   3   2   2     1617.33     1838.15     51.43 o 
   4   2   2      837.12      708.03     12.54 o 
   5   2   2       81.04       92.03      4.29 o 
   6   2   2     2704.16     2730.01     80.32 o 
   7   2   2      538.83      504.78     22.20 o 
   8   2   2       18.46       63.24      4.64 o 
   9   2   2      278.14      281.59     26.60 o 
  10   2   2       13.39       22.17      4.06 o 
  11   2   2        4.26       14.14      4.07 o 
  12   2   2        8.77       16.28      5.18 o 
  13   2   2        4.43        2.96      5.87 o 
   0   3   2     4451.87     3743.04     68.42 o 
   1   3   2      864.56      798.81      9.17 o 
   2   3   2      442.22      486.73      7.68 o 
   3   3   2     6485.00     5867.70    131.82 o 
   4   3   2      968.43     1034.76     30.54 o 
   5   3   2      193.49      154.45      4.17 o 
   6   3   2     1490.90     1349.91     68.07 o 
   7   3   2        6.92       87.46      4.76 o 
   8   3   2      504.83      571.87     10.52 o 
   9   3   2      236.17      272.24     12.41 o 
  10   3   2       60.97       63.38      5.25 o 
  11   3   2       12.21       14.08      6.01 o 
  12   3   2        7.09       12.20      5.45 o 
  13   3   2       35.00       30.34      5.79 o 
   0   4   2    21696.30    25079.01    104.00 o 
   1   4   2     1315.01     1202.52     13.47 o 
   2   4   2     7356.28     6749.06    153.89 o 
   3   4   2      382.44      404.06      8.10 o 
   4   4   2      115.34      181.12      6.37 o 
   5   4   2      142.20      156.13      6.85 o 
   6   4   2      326.02      395.61     13.97 o 
   7   4   2      405.41      419.59     10.43 o 
   8   4   2       10.34       42.02      4.91 o 
   9   4   2      105.33      130.86      5.48 o 
  10   4   2        1.30        3.50      4.01 o 
  11   4   2      131.27      129.61      7.01 o 
  12   4   2        7.63        8.82      5.47 o 
  13   4   2       11.22       20.50      5.98 o 
   0   5   2      169.55      157.82      6.71 o 
   1   5   2     2414.63     2167.25     32.74 o 
   2   5   2     1050.00      968.15     18.14 o 
   3   5   2      190.91      283.47      6.22 o 
   4   5   2      540.71      469.31     12.77 o 
   5   5   2     1021.25      909.72     30.59 o 
   6   5   2       18.28      124.97      5.18 o 
   7   5   2       72.90      106.15      4.37 o 
   8   5   2      485.09      447.04     21.36 o 
   9   5   2       86.84      105.69      4.66 o 
  10   5   2       27.01       55.21      4.20 o 
  11   5   2      190.53      205.93     11.42 o 
  12   5   2        4.59        2.30      4.91 o 
   0   6   2      795.51      865.51     15.90 o 
   1   6   2     1016.11     1050.81     15.35 o 
   2   6   2      203.75      265.98      5.26 o 
   3   6   2      672.84      683.47     12.74 o 
   4   6   2      511.91      432.46      8.59 o 
   5   6   2       64.85       95.66      4.66 o 
   6   6   2      480.14      447.95      8.13 o 
   7   6   2      143.00      143.67      5.34 o 
   8   6   2       87.19       82.92      4.77 o 
   9   6   2      104.51       88.96      4.94 o 
  10   6   2       57.16       78.28      5.11 o 
  11   6   2       11.35        3.98      5.50 o 
  12   6   2       53.92       29.05      6.68 o 
   0   7   2      512.87      477.68     11.45 o 
   1   7   2       11.38       32.78      4.05 o 
   2   7   2       48.15       41.61      4.77 o 
   3   7   2       59.36       64.23      5.03 o 
   4   7   2      805.30      775.85     13.94 o 
   5   7   2      310.39      309.40      7.31 o 
   6   7   2      132.26      121.36      4.79 o 
   7   7   2      229.43      229.70      7.98 o 
   8   7   2        3.46       16.22      4.21 o 
   9   7   2      454.68      480.08     11.61 o 
  10   7   2        4.05        7.63      5.43 o 
  11   7   2       75.63       66.11      6.08 o 
   0   8   2        0.82       21.59      7.16 o 
   1   8   2      774.28      775.84     13.56 o 
   2   8   2       40.98       39.03      5.27 o 
   3   8   2      181.98      185.04      5.39 o 
   4   8   2      677.39      633.80     16.86 o 
   5   8   2      115.55      146.63      5.38 o 
   6   8   2      608.82      512.59     12.09 o 
   7   8   2       33.31       24.17      4.72 o 
   8   8   2       18.38       22.53      4.98 o 
   9   8   2       70.87       44.46      5.31 o 
  10   8   2        8.55       16.53      5.80 o 
  11   8   2        0.72        6.52      6.11 o 
   0   9   2      408.43      395.61     13.48 o 
   1   9   2      716.35      682.20     14.97 o 
   2   9   2      217.01      214.23      5.71 o 
   3   9   2       19.46       16.94      4.83 o 
   4   9   2       94.58       98.64      5.07 o 
   5   9   2      798.25      755.74     11.91 o 
   6   9   2      153.93      146.21      5.30 o 
   7   9   2       20.17       44.38      6.20 o 
   8   9   2       60.89       63.16      5.64 o 
   9   9   2       11.50       17.86      5.83 o 
  10   9   2       50.69       45.56      7.17 o 
   0  10   2        7.78       25.02      7.26 o 
   1  10   2      178.83      198.54      5.88 o 
   2  10   2      150.20      187.01      5.74 o 
   3  10   2       56.07       59.25      5.00 o 
   4  10   2      118.49      157.91      5.42 o 
   5  10   2      168.30      166.74      5.58 o 
   6  10   2      160.24      167.98      6.53 o 
   7  10   2       12.12       16.19      5.48 o 
   8  10   2       22.32       10.06      6.38 o 
   9  10   2       15.75       26.04      7.16 o 
   0  11   2       88.66       99.04      7.79 o 
   1  11   2      321.85      322.52      8.04 o 
   2  11   2      261.58      251.37      8.29 o 
   3  11   2       72.90       82.44      6.79 o 
   4  11   2       52.03       58.82      6.53 o 
   5  11   2      153.92      147.56      6.54 o 
   6  11   2      145.07      114.46      6.39 o 
   7  11   2       41.72       45.52      6.03 o 
   8  11   2       34.38       42.63      8.01 o 
   0  12   2        2.78       11.04      9.31 o 
   1  12   2        1.60       -1.04      6.31 o 
   2  12   2       39.85       48.20      6.63 o 
   3  12   2       35.91       36.73      6.48 o 
   4  12   2      115.30      103.90      6.89 o 
   5  12   2       88.82       76.21      6.43 o 
   6  12   2       19.03       25.94      6.36 o 
   0  13   2        0.11        1.75      9.05 o 
   1  13   2       70.99       63.18      6.46 o 
   2  13   2        1.40        6.42      6.89 o 
   3  13   2       84.57      103.36      6.97 o 
   4  13   2       15.12       21.07      8.69 o 
   1   0   3     4924.55     4706.57     43.90 o 
   2   0   3      566.16      495.83     36.55 o 
   3   0   3     5230.16     5254.97    447.71 o 
   4   0   3      204.52      204.84      7.06 o 
   5   0   3     1366.70     1184.02    109.19 o 
   6   0   3      291.77      296.46     10.14 o 
   7   0   3        7.51       -0.55      5.44 o 
   8   0   3      149.44      201.06     18.27 o 
   9   0   3       36.56       29.84      6.17 o 
  10   0   3       64.65      103.96      6.51 o 
  11   0   3      209.77      171.38     14.01 o 
  12   0   3        0.90       17.45      7.70 o 
  13   0   3       14.89        5.57      7.27 o 
   0   1   3       91.62      159.89      8.46 o 
   1   1   3     1657.14     1922.52     23.32 o 
   2   1   3      593.66      728.83     20.73 o 
   3   1   3      485.11      545.05     17.56 o 
   4   1   3     1574.87     1351.69     66.14 o 
   5   1   3        3.06       40.57      3.73 o 
   6   1   3     1252.31      937.92     71.06 o 
   7   1   3      367.97      345.79     14.65 o 
   8   1   3       43.78       35.82      4.14 o 
   9   1   3      392.43      394.07     24.42 o 
  10   1   3       66.84       68.50      4.38 o 
  11   1   3       76.11      109.16      6.06 o 
  12   1   3       14.96       24.05      6.04 o 
  13   1   3       65.92       36.86      5.05 o 
   0   2   3     6057.47     7117.29     49.27 o 
   1   2   3    16703.63    18239.63    374.09 o 
   2   2   3     2560.22     2206.07     51.30 o 
   3   2   3       90.34      261.26      5.85 o 
   4   2   3     2062.08     1769.75     53.67 o 
   5   2   3     1210.42     1159.44     19.87 o 
   6   2   3     1199.61     1057.15     38.42 o 
   7   2   3       80.85      117.56      6.80 o 
   8   2   3      171.58      195.64     22.46 o 
   9   2   3        8.90       43.76      4.04 o 
  10   2   3      156.11      125.54      8.70 o 
  11   2   3       69.40       90.47      9.54 o 
  12   2   3       10.16       18.58      5.21 o 
  13   2   3       24.30       24.92      6.32 o 
   0   3   3      448.50      741.49     13.00 o 
   1   3   3     9305.00     9398.84    149.72 o 
   2   3   3      132.69      112.16      4.72 o 
   3   3   3       78.57      380.25     15.17 o 
   4   3   3      306.06      338.03     11.53 o 
   5   3   3     1491.81     1339.41     41.94 o 
   6   3   3     1832.30     1513.65    111.62 o 
   7   3   3      304.19      391.92      9.22 o 
   8   3   3       31.45       61.45      4.70 o 
   9   3   3       98.72      129.11      4.96 o 
  10   3   3      139.97      150.12      4.76 o 
  11   3   3      100.52      104.11      5.90 o 
  12   3   3        5.35       18.40      4.82 o 
  13   3   3       49.49       47.47      5.88 o 
   0   4   3      370.54      388.15      8.67 o 
   1   4   3     1366.60     1525.85     25.09 o 
   2   4   3      270.78      295.86      6.27 o 
   3   4   3     1443.54     1348.53     33.06 o 
   4   4   3      260.16      232.26      4.69 o 
   5   4   3     2678.97     2353.54    120.45 o 
   6   4   3      318.61      388.60     15.43 o 
   7   4   3       82.99       71.46      4.94 o 
   8   4   3       18.89       34.55      4.36 o 
   9   4   3      236.00      275.43      9.94 o 
  10   4   3        7.65       12.93      4.95 o 
  11   4   3       60.47       72.95      6.16 o 
  12   4   3       47.89       34.00      5.93 o 
  13   4   3        6.70        2.33      8.73 o 
   0   5   3     3265.25     3351.72     63.67 o 
   1   5   3     3148.26     2989.18     48.53 o 
   2   5   3     1260.20     1041.69     14.31 o 
   3   5   3     2748.68     2552.12     53.06 o 
   4   5   3     1024.07     1073.37     22.01 o 
   5   5   3      560.81      540.88     21.17 o 
   6   5   3      702.45      707.94     15.48 o 
   7   5   3      149.75      130.49      5.86 o 
   8   5   3        9.12       30.86      4.62 o 
   9   5   3       58.07       51.91      4.98 o 
  10   5   3       37.30       50.40      4.77 o 
  11   5   3        4.83       10.72      5.18 o 
  12   5   3       19.76       14.41      5.61 o 
   0   6   3       87.78       43.88      6.25 o 
   1   6   3      972.57      933.81     18.65 o 
   2   6   3      762.66      714.75     12.08 o 
   3   6   3      522.44      560.51     10.21 o 
   4   6   3      660.12      692.48     21.01 o 
   5   6   3      872.72      903.56     21.86 o 
   6   6   3       66.88      119.07      4.53 o 
   7   6   3      134.31      171.46      5.29 o 
   8   6   3       67.01       54.39      4.45 o 
   9   6   3       21.09       35.05      4.33 o 
  10   6   3        4.52        5.50      5.15 o 
  11   6   3        1.85        5.99      5.69 o 
  12   6   3        0.41        2.74      6.39 o 
   0   7   3       87.52       92.21      6.82 o 
   1   7   3      334.97      331.54      5.78 o 
   2   7   3       59.90       56.53      4.42 o 
   3   7   3      210.44      223.38      6.77 o 
   4   7   3        2.36        5.48      4.50 o 
   5   7   3      482.33      513.42     13.82 o 
   6   7   3       20.11       47.24      4.66 o 
   7   7   3       87.91       67.84      4.54 o 
   8   7   3       57.81       57.09      4.58 o 
   9   7   3      100.78       99.93      6.28 o 
  10   7   3        0.08       12.61      4.91 o 
  11   7   3       43.26       27.66      6.81 o 
   0   8   3      415.51      359.86     10.15 o 
   1   8   3      287.65      295.74      7.16 o 
   2   8   3      252.83      226.04      7.36 o 
   3   8   3      980.47     1071.24     19.99 o 
   4   8   3      589.56      622.75     14.70 o 
   5   8   3      127.91      141.66      5.05 o 
   6   8   3       17.30       47.03      5.29 o 
   7   8   3        6.17        6.73      4.45 o 
   8   8   3       86.00       68.20      6.15 o 
   9   8   3       55.55       55.45      5.69 o 
  10   8   3       38.84       24.60      5.11 o 
  11   8   3       11.56       20.11      8.09 o 
   0   9   3      108.57       94.81      7.32 o 
   1   9   3      308.34      320.96      6.28 o 
   2   9   3      993.29      979.95     26.82 o 
   3   9   3      130.04      145.40      5.76 o 
   4   9   3      574.18      578.66     13.58 o 
   5   9   3       37.15       63.94      5.36 o 
   6   9   3      131.21       94.86      5.18 o 
   7   9   3       86.91       84.11      5.47 o 
   8   9   3       24.49       22.98      5.90 o 
   9   9   3        0.38       -0.86      5.89 o 
  10   9   3       15.27       16.68      6.79 o 
   0  10   3      519.84      465.21     12.19 o 
   1  10   3      413.35      403.12      9.36 o 
   2  10   3       15.19        8.05      5.08 o 
   3  10   3      230.53      247.07      6.08 o 
   4  10   3      686.27      695.36     15.59 o 
   5  10   3      202.04      151.19      6.01 o 
   6  10   3      108.88      113.21      5.95 o 
   7  10   3      149.74      144.89      6.53 o 
   8  10   3       73.11       78.89      6.19 o 
   9  10   3       17.47       24.26      6.91 o 
   0  11   3      354.45      342.39      9.58 o 
   1  11   3      247.09      256.57      7.95 o 
   2  11   3       17.55       29.56      5.33 o 
   3  11   3      326.16      318.19     10.04 o 
   4  11   3        4.36        8.29      6.12 o 
   5  11   3      217.88      251.84      7.64 o 
   6  11   3       42.36       28.34      6.59 o 
   7  11   3       31.95       22.90      6.68 o 
   8  11   3        3.94        2.39      7.02 o 
   0  12   3        0.13        7.80      9.28 o 
   1  12   3       78.00       83.95      6.58 o 
   2  12   3       18.43       20.57      5.82 o 
   3  12   3        4.78        9.02      6.81 o 
   4  12   3       19.96       20.56      6.86 o 
   5  12   3       35.97       27.38      6.21 o 
   6  12   3        3.57        3.27      7.80 o 
   0  13   3        6.90       14.66      9.57 o 
   1  13   3       68.05       56.21      7.08 o 
   2  13   3        2.67        2.79      6.42 o 
   3  13   3        8.33       11.32      7.41 o 
   4  13   3       23.76       32.87      8.88 o 
   0   0   4     2169.51     1559.04     32.31 o 
   1   0   4      224.22      264.53      8.87 o 
   2   0   4     1864.73     2085.40     58.47 o 
   3   0   4      510.35      744.28     28.24 o 
   4   0   4      799.45      676.00     26.95 o 
   5   0   4        7.73       25.12      5.10 o 
   6   0   4      484.46      463.01     16.06 o 
   7   0   4       86.83      136.59     22.39 o 
   8   0   4        9.00       93.00      6.31 o 
   9   0   4      289.77      285.03     28.26 o 
  10   0   4      237.39      232.35      7.40 o 
  11   0   4        4.81        5.57      6.21 o 
  12   0   4       36.07       33.08      8.77 o 
  13   0   4        0.88        8.95      7.24 o 
   0   1   4     6322.76     6357.24     33.34 o 
   1   1   4     5689.46     5395.85     44.81 o 
   2   1   4     3331.12     3346.96     69.96 o 
   3   1   4     2270.58     2188.54     58.30 o 
   4   1   4      726.33      716.14     24.13 o 
   5   1   4      290.71      328.82     30.50 o 
   6   1   4      326.20      316.14      8.56 o 
   7   1   4       89.47      157.57      5.15 o 
   8   1   4       59.60      101.89      4.55 o 
   9   1   4       86.53       74.24      4.49 o 
  10   1   4      200.27      222.57     17.40 o 
  11   1   4       67.30       52.66      4.31 o 
  12   1   4       10.69        9.50      5.47 o 
  13   1   4       47.14       29.27      5.74 o 
   0   2   4      117.37      511.01     10.55 o 
   1   2   4      975.95     1144.43     17.85 o 
   2   2   4      440.06      437.42      9.19 o 
   3   2   4     3347.22     3369.31     84.20 o 
   4   2   4     1579.74     1410.06     43.32 o 
   5   2   4     1800.21     1640.24     39.29 o 
   6   2   4      401.43      433.71     11.15 o 
   7   2   4       56.21      103.72      5.12 o 
   8   2   4      600.20      556.04      6.10 o 
   9   2   4      323.24      347.52     10.56 o 
  10   2   4      175.22      166.67      5.49 o 
  11   2   4       15.16       16.96      5.60 o 
  12   2   4        9.91       13.31      5.00 o 
  13   2   4       23.23       22.49      5.17 o 
   0   3   4     1035.11      985.39     17.05 o 
   1   3   4     1193.73     1296.35     16.75 o 
   2   3   4     2051.27     1904.41     49.07 o 
   3   3   4     1322.99     1072.09     27.08 o 
   4   3   4      791.31      851.53     39.78 o 
   5   3   4     1518.18     1516.05     68.57 o 
   6   3   4      685.50      658.31     43.63 o 
   7   3   4     1270.46     1140.08     61.84 o 
   8   3   4      160.31      168.55     10.34 o 
   9   3   4      137.90      241.61     10.80 o 
  10   3   4      123.51      146.24     10.41 o 
  11   3   4       52.74       47.89      5.80 o 
  12   3   4        4.34        6.45      4.99 o 
  13   3   4       53.88       34.17      7.26 o 
   0   4   4       64.35       12.86      5.57 o 
   1   4   4     4967.13     4796.06     67.98 o 
   2   4   4      386.33      424.97     10.33 o 
   3   4   4     6050.84     5732.64    161.98 o 
   4   4   4      372.94      337.99     18.93 o 
   5   4   4      623.75      598.81     16.59 o 
   6   4   4      201.15      187.41      8.13 o 
   7   4   4      236.80      388.12     16.44 o 
   8   4   4      139.61      128.01      5.46 o 
   9   4   4       14.78        7.57      4.34 o 
  10   4   4       81.66       75.53      4.24 o 
  11   4   4       47.38       31.71      5.02 o 
  12   4   4        2.10        3.64      5.25 o 
   0   5   4     2681.60     2649.68     51.77 o 
   1   5   4      749.08      762.19     10.47 o 
   2   5   4     1566.81     1651.87     30.31 o 
   3   5   4     1202.75     1134.19     29.68 o 
   4   5   4       90.23       79.67      3.63 o 
   5   5   4      917.56      892.89     44.81 o 
   6   5   4      169.49      163.01      7.77 o 
   7   5   4        5.53       23.02      4.56 o 
   8   5   4      161.38      206.51      6.77 o 
   9   5   4       45.75       50.56      4.52 o 
  10   5   4       30.60       25.94      4.91 o 
  11   5   4       26.54       36.03      5.58 o 
  12   5   4       17.54       18.66      5.69 o 
   0   6   4      165.48      163.64      6.54 o 
   1   6   4     2179.44     2344.53     39.42 o 
   2   6   4      424.79      412.47     10.79 o 
   3   6   4       58.68       56.12      4.06 o 
   4   6   4      243.41      375.66      9.86 o 
   5   6   4      188.54      155.66      8.96 o 
   6   6   4       42.01       53.90      4.27 o 
   7   6   4       78.05      117.93      4.16 o 
   8   6   4       95.92       78.27      4.59 o 
   9   6   4      104.25      109.21      5.23 o 
  10   6   4       61.36       68.26      5.90 o 
  11   6   4       45.00       38.49      5.58 o 
  12   6   4       22.90       14.48      7.16 o 
   0   7   4        4.27        1.10      7.24 o 
   1   7   4       12.06       47.20      5.19 o 
   2   7   4       91.99      109.16      4.76 o 
   3   7   4      687.81      565.19     15.97 o 
   4   7   4       32.91       34.73      5.19 o 
   5   7   4      435.39      473.55      9.63 o 
   6   7   4      127.21      142.29      4.88 o 
   7   7   4      203.83      247.03     10.19 o 
   8   7   4       20.03       11.43      4.77 o 
   9   7   4      166.54      169.86      7.07 o 
  10   7   4       42.82       19.37      5.50 o 
  11   7   4       15.19       -1.86      5.91 o 
   0   8   4       29.25       36.04      6.87 o 
   1   8   4       76.98       78.55      4.90 o 
   2   8   4      916.73      935.20     22.78 o 
   3   8   4      272.02      257.12      6.30 o 
   4   8   4     1227.50     1182.97     25.11 o 
   5   8   4      910.61      925.19     14.99 o 
   6   8   4      103.04      156.32      4.91 o 
   7   8   4      276.11      240.78     10.83 o 
   8   8   4        8.79       11.29      5.98 o 
   9   8   4       37.06       21.53      5.27 o 
  10   8   4       37.46       33.52      5.95 o 
   0   9   4      476.77      494.33     12.17 o 
   1   9   4       28.02       55.36      5.07 o 
   2   9   4       55.16       58.49      5.45 o 
   3   9   4      250.92      238.05      6.76 o 
   4   9   4      398.43      425.91     10.98 o 
   5   9   4       82.12       90.69      5.19 o 
   6   9   4      429.21      394.48     15.58 o 
   7   9   4       29.37       48.60      5.37 o 
   8   9   4      114.22      116.38      6.17 o 
   9   9   4       18.84       16.04      5.89 o 
  10   9   4        9.92        9.00      7.65 o 
   0  10   4       43.30       64.88      7.73 o 
   1  10   4       53.09       50.61      5.02 o 
   2  10   4      136.15      125.50      5.81 o 
   3  10   4       62.08       97.69      5.48 o 
   4  10   4      154.40      155.07      5.59 o 
   5  10   4       73.43       60.58      5.59 o 
   6  10   4      242.79      258.82      9.96 o 
   7  10   4       31.03       26.39      5.80 o 
   8  10   4        8.87        6.40      7.04 o 
   9  10   4        2.89       -0.49      7.86 o 
   0  11   4       17.52        7.88      7.86 o 
   1  11   4      198.84      231.32      5.96 o 
   2  11   4      232.79      271.36      8.70 o 
   3  11   4      131.30      125.52      7.32 o 
   4  11   4       18.77       15.76      6.48 o 
   5  11   4      129.49      126.50      6.96 o 
   6  11   4       75.78       77.41      6.08 o 
   7  11   4       42.99       35.24      6.21 o 
   0  12   4        1.82        6.55      8.86 o 
   1  12   4      204.75      223.48      7.43 o 
   2  12   4       47.53       39.78      7.34 o 
   3  12   4      132.61      133.27      7.52 o 
   4  12   4       33.77       23.07      7.14 o 
   5  12   4       35.33       50.49      7.36 o 
   6  12   4       47.55       49.61      8.29 o 
   0  13   4        1.21        3.06      9.56 o 
   1  13   4       25.22       32.51      7.05 o 
   2  13   4       55.29       50.74      7.39 o 
   3  13   4        4.80        1.95      7.77 o 
   1   0   5       68.33      413.26      9.50 o 
   2   0   5     3245.54     2934.75     67.05 o 
   3   0   5     4105.62     4513.13    148.84 o 
   4   0   5      747.79      826.38     49.75 o 
   5   0   5     2083.60     2010.38     75.94 o 
   6   0   5     1399.46     1499.99     98.65 o 
   7   0   5      157.37      167.11     21.56 o 
   8   0   5      205.71      230.28     23.56 o 
   9   0   5     1012.58     1035.69     89.66 o 
  10   0   5        6.00       16.89      6.27 o 
  11   0   5      235.53      191.75      8.52 o 
  12   0   5        4.36       25.77     10.00 o 
  13   0   5       13.26       13.46      8.29 o 
   0   1   5       47.92      160.11      7.90 o 
   1   1   5     9594.77    10210.29    129.59 o 
   2   1   5      525.62      521.77      6.47 o 
   3   1   5      608.00      742.55     11.25 o 
   4   1   5      589.31      508.46     10.85 o 
   5   1   5      253.76      384.97     11.07 o 
   6   1   5      353.82      311.99     16.33 o 
   7   1   5      394.80      338.86     21.29 o 
   8   1   5      106.92       88.98      7.85 o 
   9   1   5      320.92      281.03     21.13 o 
  10   1   5       10.99       16.46      4.04 o 
  11   1   5      129.89      141.96      7.15 o 
  12   1   5       13.95       32.94      5.05 o 
  13   1   5       40.52       39.55      6.04 o 
   1   2   5       12.79       80.54      5.02 o 
   2   2   5     2826.44     3035.11     43.52 o 
   3   2   5     1159.11     1119.83     28.03 o 
   4   2   5      822.32      880.94     28.33 o 
   5   2   5     1428.13     1402.86     50.43 o 
   6   2   5      606.43      656.03     20.85 o 
   7   2   5      368.72      431.37      9.24 o 
   8   2   5      453.37      424.40     13.04 o 
   9   2   5       50.20      103.99      4.64 o 
  10   2   5      194.01      263.99     13.51 o 
  11   2   5       40.73       34.60      6.11 o 
  12   2   5        6.28        3.88      4.80 o 
  13   2   5       16.53        9.82      5.32 o 
   0   3   5      442.46      438.94      9.86 o 
   1   3   5     1450.76     1334.48     23.73 o 
   2   3   5     1029.07      934.72     21.86 o 
   3   3   5     2503.66     2537.22     61.49 o 
   4   3   5      732.76      633.66     15.03 o 
   5   3   5      486.12      472.22     21.80 o 
   6   3   5      497.27      585.83     14.48 o 
   7   3   5      377.37      345.22     11.78 o 
   8   3   5       11.03       12.36      4.15 o 
   9   3   5       40.38       44.88      4.25 o 
  10   3   5      146.15      127.61      5.41 o 
  11   3   5       30.84       22.30      5.45 o 
  12   3   5       20.74       19.60      5.06 o 
  13   3   5        9.69        0.99      7.14 o 
   0   4   5     3530.73     3325.56     58.96 o 
   1   4   5      794.51      760.96      9.39 o 
   2   4   5      367.08      406.78      6.47 o 
   3   4   5     2769.99     2386.22     69.06 o 
   4   4   5     1174.66     1301.76     28.55 o 
   5   4   5       15.73       76.74      4.17 o 
   6   4   5      124.83      134.26      5.34 o 
   7   4   5      108.07      131.85      4.95 o 
   8   4   5      255.51      244.93      7.38 o 
   9   4   5      100.55       83.43      5.58 o 
  10   4   5       46.39       45.11      4.36 o 
  11   4   5       42.08       32.60      5.54 o 
  12   4   5        8.73        5.74      5.83 o 
   0   5   5     1960.78     2416.22     47.87 o 
   1   5   5      929.87     1117.19     19.68 o 
   2   5   5      182.47      160.86      4.87 o 
   3   5   5      417.12      413.78     14.33 o 
   4   5   5      117.94      103.89      4.26 o 
   5   5   5      259.82      307.66      7.44 o 
   6   5   5       44.83       47.89      4.21 o 
   7   5   5       20.72       22.24      4.65 o 
   8   5   5       14.19       29.31      5.24 o 
   9   5   5       22.74       44.84      4.33 o 
  10   5   5       99.46       89.31      5.13 o 
  11   5   5       39.16       29.23      5.29 o 
  12   5   5       44.77       44.90      5.50 o 
   0   6   5      385.01      397.71     10.80 o 
   1   6   5     1053.98      854.22     14.24 o 
   2   6   5     1240.69     1247.69     24.35 o 
   3   6   5      820.47      815.95     26.68 o 
   4   6   5      306.44      318.08      8.85 o 
   5   6   5      109.76      222.97      6.48 o 
   6   6   5       67.13      127.51      5.60 o 
   7   6   5      357.47      324.17     12.73 o 
   8   6   5       58.68       63.40      5.09 o 
   9   6   5       16.51       88.33      4.46 o 
  10   6   5       46.49       53.49      5.85 o 
  11   6   5       32.87       38.62      5.99 o 
  12   6   5       25.46       25.89      6.86 o 
   0   7   5       32.32       62.14      6.84 o 
   1   7   5       76.09       74.04      5.43 o 
   2   7   5      196.13      151.81      5.43 o 
   3   7   5      161.99      150.51      6.07 o 
   4   7   5       96.56      103.37      5.08 o 
   5   7   5       60.23       70.55      4.39 o 
   6   7   5       95.21       93.28      5.03 o 
   7   7   5       77.42       80.53      4.12 o 
   8   7   5       19.01       14.31      4.73 o 
   9   7   5       38.95       38.12      5.91 o 
  10   7   5       54.89       48.41      5.47 o 
  11   7   5       18.05       21.24      5.35 o 
   0   8   5        7.40       23.23      7.68 o 
   1   8   5      269.90      240.12      6.83 o 
   2   8   5      261.45      222.86      5.89 o 
   3   8   5     1077.84      960.34     23.60 o 
   4   8   5      771.38      699.70     13.46 o 
   5   8   5      806.91      864.10     34.93 o 
   6   8   5      443.12      495.81     10.24 o 
   7   8   5      104.06       95.39      5.41 o 
   8   8   5      116.48      149.01      7.17 o 
   9   8   5        1.64        2.27      6.42 o 
  10   8   5        4.18        9.34      5.39 o 
   0   9   5      178.02      170.90      8.36 o 
   1   9   5      319.64      309.13      6.22 o 
   2   9   5       90.21       78.06      5.17 o 
   3   9   5      114.43       98.69      5.64 o 
   4   9   5      122.42      100.44      5.08 o 
   5   9   5      129.47      159.50      6.98 o 
   6   9   5       22.94       15.18      5.38 o 
   7   9   5       25.09       23.27      6.00 o 
   8   9   5        1.15        3.67      5.64 o 
   9   9   5       22.45       22.13      6.39 o 
  10   9   5        0.96        5.40      6.42 o 
   0  10   5        5.84       10.67      6.65 o 
   1  10   5      246.56      200.66      5.98 o 
   2  10   5       83.70       78.81      5.93 o 
   3  10   5       93.23       85.02      5.95 o 
   4  10   5        3.07        8.10      5.65 o 
   5  10   5       25.55       44.31      6.14 o 
   6  10   5       38.64       54.05      6.62 o 
   7  10   5       12.48       24.84      6.65 o 
   8  10   5        0.74        1.03      6.58 o 
   9  10   5        8.31       27.56     10.00 o 
   0  11   5        0.75        4.87      7.60 o 
   1  11   5       60.42       68.79      4.98 o 
   2  11   5       27.19       25.49      6.61 o 
   3  11   5       50.29       57.80      6.67 o 
   4  11   5      176.60      174.70      9.61 o 
   5  11   5       28.09       14.43      6.18 o 
   6  11   5       26.93       30.89      7.13 o 
   7  11   5        8.99        8.26      6.73 o 
   0  12   5       79.40       64.16     10.00 o 
   1  12   5       19.23       16.35      7.26 o 
   2  12   5       29.97       26.76      6.82 o 
   3  12   5       35.40       22.71      7.11 o 
   4  12   5       29.18       21.94      6.67 o 
   5  12   5       38.92       23.38      7.31 o 
   6  12   5       19.26       23.51      8.82 o 
   0  13   5      134.29      202.12     12.51 o 
   1  13   5        4.24        3.95      7.15 o 
   2  13   5       13.42        6.36      6.94 o 
   3  13   5       51.11       47.54      7.72 o 
   0   0   6      562.02      359.94     12.02 o 
   1   0   6      239.82      447.43      8.73 o 
   2   0   6      575.12      643.17     13.94 o 
   3   0   6      435.41      499.97     17.80 o 
   4   0   6       84.92      180.53      6.70 o 
   5   0   6      377.88      539.94     29.86 o 
   6   0   6       76.94       66.64      5.32 o 
   7   0   6       44.42      112.82      6.52 o 
   8   0   6        0.08        0.20      6.73 o 
   9   0   6       23.78      129.40     19.76 o 
  10   0   6       99.05      131.40      8.57 o 
  11   0   6        1.30        9.68      8.49 o 
  12   0   6       67.02       43.10     10.98 o 
  13   0   6       21.21       15.34     12.04 o 
   0   1   6     7028.20     6677.94     58.33 o 
   1   1   6     8578.55     8846.20     66.43 o 
   2   1   6     2064.85     1956.92     22.81 o 
   3   1   6       75.36      111.42      4.09 o 
   4   1   6      932.63      766.69     28.69 o 
   5   1   6     1013.00      907.86     22.26 o 
   6   1   6      594.46      391.60     22.06 o 
   7   1   6      344.88      395.53     23.86 o 
   8   1   6      214.58      215.97     10.10 o 
   9   1   6       73.72       41.65      4.14 o 
  10   1   6       53.63       58.50      4.14 o 
  11   1   6        8.73       17.69      5.19 o 
  12   1   6       30.55       34.65      5.62 o 
  13   1   6       27.70       17.41      5.18 o 
   0   2   6     1370.38     1528.37     21.55 o 
   1   2   6     2200.37     1994.94     10.65 o 
   2   2   6       24.10       64.72      4.16 o 
   3   2   6      524.24      735.21     10.68 o 
   4   2   6      263.15      271.50     11.72 o 
   5   2   6     1593.63     1441.05     36.99 o 
   6   2   6      660.65      672.56     12.87 o 
   7   2   6       19.11       46.22      4.61 o 
   8   2   6      184.19      166.96      5.20 o 
   9   2   6      605.40      628.51     12.47 o 
  10   2   6       28.68       41.72      4.31 o 
  11   2   6      122.42      134.15      5.73 o 
  12   2   6        1.45        1.73      5.01 o 
  13   2   6        7.55        7.74      6.42 o 
   0   3   6      422.55      477.26      9.49 o 
   1   3   6     1227.12     1208.50     14.20 o 
   2   3   6      558.97      613.46     10.44 o 
   3   3   6      169.19      171.03      4.58 o 
   4   3   6      640.86      815.39     22.72 o 
   5   3   6      554.14      575.54     17.82 o 
   6   3   6       31.85       53.31      4.69 o 
   7   3   6      218.00      315.50     20.04 o 
   8   3   6      864.91      845.58     43.56 o 
   9   3   6      324.83      330.09      9.56 o 
  10   3   6       15.96       31.69      4.69 o 
  11   3   6       48.53       42.88      5.79 o 
  12   3   6       13.97       12.59      5.54 o 
  13   3   6        3.92       -2.95     10.78 o 
   0   4   6      343.21      299.21      7.92 o 
   1   4   6     1081.48     1095.39     11.65 o 
   2   4   6      454.00      505.70     10.11 o 
   3   4   6      255.62      221.33      5.05 o 
   4   4   6      126.48      176.12      4.54 o 
   5   4   6      132.86      151.39      5.70 o 
   6   4   6      374.14      416.13     11.30 o 
   7   4   6       17.53       33.10      4.21 o 
   8   4   6      122.76      121.39      5.21 o 
   9   4   6       44.56       51.62      4.12 o 
  10   4   6       49.06       72.00      4.70 o 
  11   4   6       17.39       25.02      4.86 o 
  12   4   6       33.84       27.00      5.14 o 
   0   5   6       78.85       92.11      6.41 o 
   1   5   6      304.81      276.61      5.72 o 
   2   5   6      225.14      298.99      5.79 o 
   3   5   6      967.82     1106.60     21.58 o 
   4   5   6      188.47      225.37      4.44 o 
   5   5   6      413.21      548.14     12.42 o 
   6   5   6       90.89       79.04      4.85 o 
   7   5   6       47.49      131.12      5.16 o 
   8   5   6      412.89      409.14      8.54 o 
   9   5   6       25.53       16.80      4.08 o 
  10   5   6       11.08        8.23      5.43 o 
  11   5   6        6.24       11.59      5.47 o 
  12   5   6      106.82       88.39      5.76 o 
   0   6   6      126.14      165.73      6.70 o 
   1   6   6      650.94      618.30      9.93 o 
   2   6   6      942.13      834.53     15.37 o 
   3   6   6       58.11       72.35      5.83 o 
   4   6   6      278.69      313.64      9.82 o 
   5   6   6      243.08      266.32      6.33 o 
   6   6   6      975.29      850.96     18.82 o 
   7   6   6      168.96      213.69      5.24 o 
   8   6   6       72.37       79.51      4.86 o 
   9   6   6      101.94      106.38      4.58 o 
  10   6   6      211.75      249.77      6.38 o 
  11   6   6       24.43       35.53      5.37 o 
   0   7   6     2120.48     2053.12     31.75 o 
   1   7   6      511.83      599.23     10.12 o 
   2   7   6      791.46      773.36     15.10 o 
   3   7   6      160.36      157.18      5.12 o 
   4   7   6      403.93      488.56      7.14 o 
   5   7   6      500.77      444.54      9.51 o 
   6   7   6        3.05        8.83      4.45 o 
   7   7   6      315.74      289.84     10.22 o 
   8   7   6       42.35       82.69      4.72 o 
   9   7   6       43.60       45.63      5.65 o 
  10   7   6        8.41       28.06      5.68 o 
  11   7   6       54.01       25.71      6.26 o 
   0   8   6     1037.33      999.42     20.11 o 
   1   8   6     1698.45     1651.74     20.44 o 
   2   8   6      509.57      544.11      7.84 o 
   3   8   6       82.47       92.81      5.58 o 
   4   8   6      209.86      197.46      5.87 o 
   5   8   6      337.32      364.51      6.71 o 
   6   8   6      224.25      240.82      6.26 o 
   7   8   6      310.40      329.90     10.50 o 
   8   8   6       31.50       46.97      6.38 o 
   9   8   6       11.15       19.70      5.82 o 
  10   8   6        2.07        5.50      5.08 o 
   0   9   6      541.07      481.70     14.88 o 
   1   9   6       65.16      102.32      6.10 o 
   2   9   6      165.51      162.45      6.36 o 
   3   9   6      989.54      891.39     20.53 o 
   4   9   6      170.01      161.51      5.45 o 
   5   9   6      136.47      111.92      5.33 o 
   6   9   6        6.97        7.26      5.68 o 
   7   9   6       61.92       54.57      5.95 o 
   8   9   6       11.92        9.68      5.65 o 
   9   9   6       12.16       14.39      5.71 o 
   0  10   6      159.30      164.79      7.86 o 
   1  10   6      232.41      233.67      6.47 o 
   2  10   6       53.91       75.09      6.07 o 
   3  10   6      158.62      174.03      6.03 o 
   4  10   6      198.24      192.91      7.23 o 
   5  10   6       17.73       18.28      6.47 o 
   6  10   6       30.42       18.49      6.53 o 
   7  10   6        2.58       10.61      6.58 o 
   8  10   6       13.06       13.77      6.00 o 
   0  11   6       60.88       42.24      8.67 o 
   1  11   6       11.41       17.18      7.16 o 
   2  11   6      244.31      229.81      8.16 o 
   3  11   6        7.24        3.94      6.62 o 
   4  11   6       21.28       29.92      7.06 o 
   5  11   6       42.45       61.21      6.77 o 
   6  11   6       54.43       56.27      7.36 o 
   7  11   6        2.87       -3.87      7.94 o 
   0  12   6       26.25       26.43     10.87 o 
   1  12   6      159.06      138.90      8.56 o 
   2  12   6       83.52       66.66      8.24 o 
   3  12   6       27.87       28.11      7.21 o 
   4  12   6      111.34      135.01      8.10 o 
   5  12   6       29.70       24.36      7.38 o 
   0  13   6        2.58        9.35     12.49 o 
   1  13   6       48.41       62.13      8.19 o 
   2  13   6       68.15       74.83      8.02 o 
   3  13   6       12.87       29.01      8.80 o 
   1   0   7     1011.72      934.67     10.36 o 
   2   0   7     3335.65     3418.55     42.19 o 
   3   0   7       40.95      213.64      6.99 o 
   4   0   7      474.78      568.01     38.24 o 
   5   0   7      136.48      135.18      5.43 o 
   6   0   7      600.14      538.95     67.36 o 
   7   0   7       76.91       83.11      9.19 o 
   8   0   7      296.61      244.31     10.34 o 
   9   0   7        1.67        0.06      6.17 o 
  10   0   7       25.26       35.78      6.35 o 
  11   0   7        0.01       -1.62      7.02 o 
  12   0   7        0.71       12.07      6.54 o 
  13   0   7       10.25        6.03      9.60 o 
   0   1   7     8628.77     8479.79     66.83 o 
   1   1   7     2472.73     2279.34     11.28 o 
   2   1   7      537.80      505.41      7.29 o 
   3   1   7      962.55     1181.24     13.42 o 
   4   1   7     1297.17     1089.52     30.37 o 
   5   1   7     1513.74     1555.07     50.96 o 
   6   1   7      795.90      811.85     25.92 o 
   7   1   7      268.95      334.14     13.24 o 
   8   1   7      375.15      372.06     13.23 o 
   9   1   7     1046.96      945.98     21.19 o 
  10   1   7      112.86      137.93      8.66 o 
  11   1   7       79.86       59.52      5.09 o 
  12   1   7       44.91       38.96      5.88 o 
  13   1   7        7.92       18.32      7.12 o 
   0   2   7     1447.64     1563.37     13.42 o 
   1   2   7     4028.58     3857.32     30.43 o 
   2   2   7      142.65      139.82      4.57 o 
   3   2   7     5497.65     5383.29     98.24 o 
   4   2   7     1712.04     1679.63     40.48 o 
   5   2   7      952.07     1020.44     36.16 o 
   6   2   7      216.22      293.00      9.67 o 
   7   2   7       13.67       24.98      4.37 o 
   8   2   7       45.24       90.33      4.55 o 
   9   2   7      391.83      414.02     10.85 o 
  10   2   7       47.45      130.72      6.45 o 
  11   2   7      326.50      289.23     24.94 o 
  12   2   7       35.60       21.83      5.90 o 
  13   2   7       29.32       16.19      6.82 o 
   0   3   7       72.77       62.51      5.75 o 
   1   3   7      811.20      838.31      7.45 o 
   2   3   7     4695.67     4656.85     65.26 o 
   3   3   7     2884.35     2826.36     85.72 o 
   4   3   7     1174.57     1036.13     21.93 o 
   5   3   7      739.73      644.28     19.82 o 
   6   3   7      863.80      860.34     25.29 o 
   7   3   7       54.86       87.83      4.63 o 
   8   3   7      523.82      532.36     19.27 o 
   9   3   7      371.45      422.56     15.45 o 
  10   3   7      109.03      101.61      4.92 o 
  11   3   7       78.96       77.18      5.19 o 
  12   3   7        2.15       -5.82      5.82 o 
   0   4   7     8381.39     8526.87    156.41 o 
   1   4   7      702.61      665.75      9.96 o 
   2   4   7      668.44      605.59     14.49 o 
   3   4   7     2140.62     2096.10     32.99 o 
   4   4   7      249.63      289.01      5.56 o 
   5   4   7      434.85      479.54     25.58 o 
   6   4   7      169.06      216.29      9.91 o 
   7   4   7      265.07      287.24     11.43 o 
   8   4   7      155.24      274.67      7.38 o 
   9   4   7       39.52       43.12      4.13 o 
  10   4   7       39.41       46.59      5.30 o 
  11   4   7        0.78        2.71      5.70 o 
  12   4   7       30.86       26.81      6.01 o 
   0   5   7      117.20      133.13      7.40 o 
   1   5   7     1022.13     1136.37     20.80 o 
   2   5   7     1110.54     1185.34     19.97 o 
   3   5   7     1019.48      982.90     22.55 o 
   4   5   7       87.30      100.62      5.15 o 
   5   5   7      141.31      284.05      7.64 o 
   6   5   7      359.15      367.64      8.94 o 
   7   5   7      405.36      397.03      9.39 o 
   8   5   7       91.35      106.90      4.74 o 
   9   5   7      309.32      287.67      9.46 o 
  10   5   7      164.53      147.38      5.90 o 
  11   5   7       20.13       28.51      5.13 o 
  12   5   7        0.99        3.33      7.08 o 
   0   6   7      238.01      243.49      7.33 o 
   1   6   7      197.97      154.03      5.08 o 
   2   6   7      499.99      506.86      6.93 o 
   3   6   7      214.93      281.17      6.72 o 
   4   6   7      399.75      454.54      6.42 o 
   5   6   7      550.11      582.14     16.16 o 
   6   6   7       93.81       98.56      4.52 o 
   7   6   7       12.41       13.09      4.23 o 
   8   6   7       34.90       46.90      4.37 o 
   9   6   7       19.09       11.42      6.45 o 
  10   6   7        6.36       14.65      5.76 o 
  11   6   7        3.63        0.32      5.28 o 
   0   7   7      423.55      433.60     10.68 o 
   1   7   7      365.83      377.78      6.84 o 
   2   7   7      276.11      277.16      6.19 o 
   3   7   7      272.47      301.36      5.97 o 
   4   7   7       62.11       52.40      4.49 o 
   5   7   7      713.18      718.78     13.39 o 
   6   7   7      325.87      391.49     13.67 o 
   7   7   7      161.53      149.60      6.11 o 
   8   7   7       42.11       47.28      5.10 o 
   9   7   7       15.01       15.24      5.85 o 
  10   7   7      125.90       98.41      6.59 o 
  11   7   7        9.52        9.86      6.74 o 
   0   8   7     1005.57     1086.20     14.30 o 
   1   8   7       59.94       99.87      5.90 o 
   2   8   7      413.02      361.20      6.86 o 
   3   8   7      195.55      222.61      5.95 o 
   4   8   7       31.81       32.03      5.28 o 
   5   8   7       67.73       74.73      5.83 o 
   6   8   7        5.24       14.15      5.27 o 
   7   8   7        0.92        8.10      4.60 o 
   8   8   7       71.04       46.12      5.73 o 
   9   8   7      113.74      118.47      5.22 o 
  10   8   7       55.35       47.42      5.89 o 
   0   9   7       88.79       85.84      8.80 o 
   1   9   7      126.10      105.34      5.79 o 
   2   9   7      285.25      282.86      6.23 o 
   3   9   7      120.59      111.25      6.01 o 
   4   9   7      202.01      211.59      5.77 o 
   5   9   7      169.33      194.62      5.31 o 
   6   9   7        2.98        6.98      6.89 o 
   7   9   7       89.34       78.59      5.95 o 
   8   9   7       18.93       19.02      6.17 o 
   9   9   7       37.12       30.15      5.68 o 
   0  10   7      248.31      244.48     10.57 o 
   1  10   7       23.20       26.69      5.17 o 
   2  10   7      148.24      138.28      5.59 o 
   3  10   7      279.71      232.75      6.30 o 
   4  10   7       67.20       65.19      6.32 o 
   5  10   7       42.96       24.97      6.48 o 
   6  10   7       17.76       22.93      6.56 o 
   7  10   7       10.44       16.42      5.81 o 
   8  10   7       77.27       47.68      6.53 o 
   0  11   7      217.87      291.26     15.55 o 
   1  11   7       16.95       22.39      7.48 o 
   2  11   7      104.73      121.18      7.73 o 
   3  11   7      129.45      135.94      7.02 o 
   4  11   7       17.90       11.01      6.57 o 
   5  11   7       73.49       62.36      5.75 o 
   6  11   7        9.00        7.10      5.92 o 
   7  11   7       51.19       40.47      7.26 o 
   0  12   7       16.69       15.20     10.14 o 
   1  12   7       33.47       26.27      6.64 o 
   2  12   7       21.24       22.90      6.48 o 
   3  12   7       20.31       24.18      7.54 o 
   4  12   7      134.37      134.26      8.10 o 
   5  12   7       99.68       99.22      8.52 o 
   0  13   7        3.08       22.79     13.77 o 
   1  13   7       12.61       12.44      9.01 o 
   2  13   7      102.00      138.12      9.11 o 
   0   0   8       62.81       68.73      8.89 o 
   1   0   8      773.52     1349.71     11.78 o 
   2   0   8      177.57      315.18      7.09 o 
   3   0   8       57.19       45.74      4.88 o 
   4   0   8      101.25      404.80     15.86 o 
   5   0   8      634.69      587.66     27.36 o 
   6   0   8       50.86       63.11      7.19 o 
   7   0   8      506.27      518.50     65.87 o 
   8   0   8      513.77      441.32     46.48 o 
   9   0   8       59.33       58.80      5.14 o 
  10   0   8       37.16      167.84      8.40 o 
  11   0   8      357.79      355.64     16.54 o 
  12   0   8       13.23        7.54      7.73 o 
  13   0   8        6.57       12.91     15.11 o 
   0   1   8     8622.18     8801.94     59.74 o 
   1   1   8      283.39      333.24      5.12 o 
   2   1   8     1284.10     1213.22      8.06 o 
   3   1   8     1421.62     1423.69     28.76 o 
   4   1   8       52.45      149.33      4.23 o 
   5   1   8      583.04      582.25      9.29 o 
   6   1   8      274.79      241.11      6.44 o 
   7   1   8       55.26      173.89      6.67 o 
   8   1   8       79.04       94.45      4.23 o 
   9   1   8      143.41      157.03      5.51 o 
  10   1   8       62.87       85.37      5.20 o 
  11   1   8       28.52       29.60      5.24 o 
  12   1   8        0.95       16.14      5.10 o 
  13   1   8        1.02        3.78     21.19 o 
   0   2   8     6508.55     6893.07     48.63 o 
   1   2   8      857.59      793.46      6.90 o 
   2   2   8      375.53      363.33      5.01 o 
   3   2   8     2639.01     2705.84     43.81 o 
   4   2   8      326.20      321.34      6.15 o 
   5   2   8     1303.63     1296.94     33.06 o 
   6   2   8      251.12      242.18     10.92 o 
   7   2   8       91.83      142.41      5.70 o 
   8   2   8      147.82      174.46     10.84 o 
   9   2   8      123.09      138.91      7.49 o 
  10   2   8       15.09       28.14      4.73 o 
  11   2   8       62.15       74.34      5.40 o 
  12   2   8       39.94       36.25      4.83 o 
   0   3   8      141.15      207.46      6.29 o 
   1   3   8     3737.10     3855.01     32.95 o 
   2   3   8     1448.04     1501.35     11.42 o 
   3   3   8     1565.73     1300.38     21.71 o 
   4   3   8      333.45      315.91      6.40 o 
   5   3   8       52.30       68.98      4.54 o 
   6   3   8      971.04      878.06     34.68 o 
   7   3   8     1117.24     1049.90     18.95 o 
   8   3   8       61.43       62.33      4.15 o 
   9   3   8        6.28       34.62      4.44 o 
  10   3   8      110.13       93.22      9.00 o 
  11   3   8      151.01      146.33     10.24 o 
  12   3   8       14.10       23.23      5.37 o 
   0   4   8     1289.11     1192.96     17.98 o 
   1   4   8      502.51      483.06      7.26 o 
   2   4   8     1355.52     1345.86     22.13 o 
   3   4   8     1330.42     1303.96     19.34 o 
   4   4   8       96.72       82.25      3.87 o 
   5   4   8      579.60      680.83     27.19 o 
   6   4   8       55.09      165.75      5.11 o 
   7   4   8      163.56      175.86      5.97 o 
   8   4   8       60.54       94.32      5.06 o 
   9   4   8       15.96       19.79      4.25 o 
  10   4   8        7.95       12.43      4.92 o 
  11   4   8       11.19       16.06      5.53 o 
  12   4   8       42.14       35.79      5.23 o 
   0   5   8     4800.90     4804.97     86.73 o 
   1   5   8      651.69      636.73      8.41 o 
   2   5   8      946.80      977.82     15.91 o 
   3   5   8       37.89       65.53      4.71 o 
   4   5   8      368.85      421.52      9.64 o 
   5   5   8       41.21       46.63      4.81 o 
   6   5   8      270.39      284.08      6.26 o 
   7   5   8       56.12      106.96      4.34 o 
   8   5   8      104.92      132.30      7.13 o 
   9   5   8      120.55      109.33      5.33 o 
  10   5   8       11.15       12.88      5.70 o 
  11   5   8        3.22       12.13      5.84 o 
  12   5   8        6.36       17.85      8.11 o 
   0   6   8      481.60      449.98     10.24 o 
   1   6   8      867.61      926.79     15.98 o 
   2   6   8      326.61      370.07      7.63 o 
   3   6   8      411.50      488.19      7.99 o 
   4   6   8      113.73      118.19      5.23 o 
   5   6   8       65.02       92.85      5.12 o 
   6   6   8      198.40      182.84      4.71 o 
   7   6   8       31.56       48.46      4.72 o 
   8   6   8       34.16       40.61      4.61 o 
   9   6   8       79.80       74.63      5.79 o 
  10   6   8       82.51       91.88      5.17 o 
  11   6   8       67.22       49.75      5.63 o 
   0   7   8      197.82      260.08      9.93 o 
   1   7   8       11.20       16.89      5.40 o 
   2   7   8      206.92      236.01      6.49 o 
   3   7   8      603.19      575.94     12.68 o 
   4   7   8       19.80       16.56      5.60 o 
   5   7   8      143.24      182.40      6.92 o 
   6   7   8      136.73      144.21      5.35 o 
   7   7   8      220.88      223.49      7.07 o 
   8   7   8       22.29       33.12      5.55 o 
   9   7   8      341.84      266.18      9.78 o 
  10   7   8        3.88        3.78      5.64 o 
  11   7   8        2.92       10.98     15.07 o 
   0   8   8      244.93      271.27     16.51 o 
   1   8   8      112.09       98.51      6.23 o 
   2   8   8       75.01      101.74      5.62 o 
   3   8   8      597.94      547.09      9.00 o 
   4   8   8       49.48       68.24      5.09 o 
   5   8   8      156.86      181.13      5.24 o 
   6   8   8       80.92      125.32      5.37 o 
   7   8   8      132.96      134.92      5.84 o 
   8   8   8        3.88        8.52      4.91 o 
   9   8   8       16.96       11.96      5.75 o 
  10   8   8       52.46       37.05      6.56 o 
   0   9   8      146.79      104.48     10.01 o 
   1   9   8      143.80      177.67      6.62 o 
   2   9   8      225.43      204.24      6.62 o 
   3   9   8       89.10      143.52      5.21 o 
   4   9   8       82.28      127.87      5.08 o 
   5   9   8      388.52      383.02      8.71 o 
   6   9   8      114.67      115.93      6.36 o 
   7   9   8      221.78      197.58      8.93 o 
   8   9   8        5.20       14.19      6.84 o 
   9   9   8        0.79       10.51      6.00 o 
   0  10   8       11.49       28.13      9.83 o 
   1  10   8      119.43      122.78      6.14 o 
   2  10   8      510.22      490.81      9.18 o 
   3  10   8      109.27      134.23      5.29 o 
   4  10   8       66.40       65.15      6.18 o 
   5  10   8       19.41       14.28      7.00 o 
   6  10   8       21.25       28.31      6.63 o 
   7  10   8       27.00       18.43      6.68 o 
   8  10   8       74.56       72.82      8.37 o 
   0  11   8        3.41        9.28      9.91 o 
   1  11   8       30.08       38.10      7.69 o 
   2  11   8       83.05       87.41      7.03 o 
   3  11   8      203.60      170.42      7.20 o 
   4  11   8       59.63       62.11      6.33 o 
   5  11   8      165.71      183.62      7.48 o 
   6  11   8       55.62       77.34      7.44 o 
   7  11   8        0.82       -1.20     12.40 o 
   0  12   8       34.62       38.69     13.20 o 
   1  12   8       45.86       34.92      6.83 o 
   2  12   8       11.28       12.31      7.54 o 
   3  12   8       11.93        7.76      7.16 o 
   4  12   8        8.50       14.22      6.77 o 
   5  12   8        5.09        7.91      7.14 o 
   0  13   8       12.00       17.24     10.59 o 
   1  13   8        6.75        2.57     10.72 o 
   1   0   9      237.43      227.17      6.35 o 
   2   0   9      423.39      472.54      7.79 o 
   3   0   9        3.50       22.32      5.34 o 
   4   0   9     3031.44     2820.10     60.99 o 
   5   0   9     2039.06     1991.46     95.83 o 
   6   0   9       82.54      182.14      7.55 o 
   7   0   9      284.01      249.43     15.65 o 
   8   0   9      310.35      418.93     16.69 o 
   9   0   9       12.64       22.76      6.23 o 
  10   0   9      303.43      259.92     15.06 o 
  11   0   9        0.17       21.86      8.63 o 
  12   0   9       21.93       11.69      6.58 o 
   0   1   9     7856.47     7592.40     78.11 o 
   1   1   9     1975.78     1760.18     18.28 o 
   2   1   9     2555.08     2673.21     18.39 o 
   3   1   9     3748.42     3182.60     37.99 o 
   4   1   9     1041.35     1091.17     26.71 o 
   5   1   9     1549.75     1364.25     52.76 o 
   6   1   9      165.24      114.29      4.50 o 
   7   1   9      370.97      326.73     10.70 o 
   8   1   9      314.55      443.38     14.89 o 
   9   1   9       65.46      117.08      5.20 o 
  10   1   9      230.97      221.77     14.79 o 
  11   1   9       77.70       74.24      5.77 o 
  12   1   9       11.84        9.56      5.05 o 
   0   2   9     2555.14     2376.13     35.36 o 
   1   2   9      233.33      235.37      4.64 o 
   2   2   9     2559.24     2519.65     22.80 o 
   3   2   9     2408.52     2287.73     33.70 o 
   4   2   9      332.37      314.76      5.34 o 
   5   2   9       50.43       58.05      4.17 o 
   6   2   9      746.45      783.03     27.13 o 
   7   2   9      253.64      306.47     16.59 o 
   8   2   9      270.15      300.92      7.32 o 
   9   2   9      268.26      319.62     13.51 o 
  10   2   9      346.26      288.24     32.71 o 
  11   2   9       18.20       18.81      5.78 o 
  12   2   9        1.56        3.52      5.79 o 
   0   3   9     2420.71     2291.07     25.59 o 
   1   3   9      667.53      664.30      6.32 o 
   2   3   9      860.74      749.70     10.14 o 
   3   3   9      238.97      343.26      4.89 o 
   4   3   9      419.22      493.69      8.92 o 
   5   3   9     1308.76     1213.86     45.84 o 
   6   3   9       67.63      153.57      4.72 o 
   7   3   9      203.95      218.76      8.86 o 
   8   3   9      119.05      130.12      4.19 o 
   9   3   9       20.49       26.14      4.24 o 
  10   3   9       22.29       12.61      5.72 o 
  11   3   9       59.20       64.43      8.17 o 
  12   3   9       45.87       44.46      6.08 o 
   0   4   9      186.43      194.82      6.06 o 
   1   4   9     1002.05      925.31     15.52 o 
   2   4   9      374.93      477.68      8.50 o 
   3   4   9      127.70      153.25      4.15 o 
   4   4   9     1367.09     1344.02     30.16 o 
   5   4   9      374.76      281.22      7.70 o 
   6   4   9       49.98       73.74      4.05 o 
   7   4   9       25.37       23.75      4.37 o 
   8   4   9       21.89       24.93      4.63 o 
   9   4   9       56.34       58.65      4.59 o 
  10   4   9      112.30      124.69      5.77 o 
  11   4   9       62.96       49.19      5.27 o 
  12   4   9        7.83       18.58      6.68 o 
   0   5   9        4.42       32.84      6.18 o 
   1   5   9      829.29      764.38     12.69 o 
   2   5   9      347.74      367.16      5.75 o 
   3   5   9       38.45       68.78      4.54 o 
   4   5   9       13.72       18.81      4.36 o 
   5   5   9      221.58      310.76      7.88 o 
   6   5   9       98.85      118.80      5.35 o 
   7   5   9      351.43      351.63      9.83 o 
   8   5   9       59.94       50.52      4.76 o 
   9   5   9      365.60      400.71      8.97 o 
  10   5   9       72.41       63.04      4.95 o 
  11   5   9        6.37        5.43      4.83 o 
   0   6   9        7.61       38.54      7.00 o 
   1   6   9      157.80      195.65      5.78 o 
   2   6   9      168.37      198.80      5.96 o 
   3   6   9      471.66      587.89      9.98 o 
   4   6   9      327.53      302.62      8.96 o 
   5   6   9       69.81      137.67      5.11 o 
   6   6   9      290.49      303.61      8.56 o 
   7   6   9      181.82      243.79      6.88 o 
   8   6   9       51.29       58.58      4.63 o 
   9   6   9      260.11      281.39     13.22 o 
  10   6   9        3.92        3.67      5.58 o 
  11   6   9        1.94        7.30      5.35 o 
   0   7   9       93.47      121.82      8.60 o 
   1   7   9      319.70      317.70      6.53 o 
   2   7   9      496.54      449.33      7.02 o 
   3   7   9      269.32      306.96      6.53 o 
   4   7   9        4.20       12.63      5.59 o 
   5   7   9      468.69      518.09     13.10 o 
   6   7   9      224.12      219.10      5.76 o 
   7   7   9       38.58       39.07      5.35 o 
   8   7   9       18.01       28.32      5.36 o 
   9   7   9       22.32       21.80      6.32 o 
  10   7   9        9.98        5.38      5.94 o 
   0   8   9       49.15       70.19      9.83 o 
   1   8   9       76.85       60.37      5.65 o 
   2   8   9       83.28       82.35      5.24 o 
   3   8   9       29.26       20.18      5.57 o 
   4   8   9      106.03      101.32      5.18 o 
   5   8   9        7.88        7.39      5.23 o 
   6   8   9       25.06       26.67      5.37 o 
   7   8   9        7.46       16.09      5.46 o 
   8   8   9       17.44       33.81      5.91 o 
   9   8   9       61.84       50.18      5.72 o 
  10   8   9        3.45        1.90      6.95 o 
   0   9   9       88.74      124.36     10.19 o 
   1   9   9      176.71      177.74      5.54 o 
   2   9   9      128.28      162.31      5.95 o 
   3   9   9      180.50      178.12      5.70 o 
   4   9   9      314.32      293.85     10.64 o 
   5   9   9      191.39      175.86      6.45 o 
   6   9   9        2.79        0.45      6.97 o 
   7   9   9        8.28       13.09      6.58 o 
   8   9   9       22.54       31.50      5.93 o 
   9   9   9       30.41       31.01      7.41 o 
   0  10   9       15.41        9.65      6.90 o 
   1  10   9      151.80      146.34      6.37 o 
   2  10   9       53.99       49.38      6.16 o 
   3  10   9       94.79       67.16      7.49 o 
   4  10   9       22.69       36.33      6.53 o 
   5  10   9      203.24      188.13      7.21 o 
   6  10   9       91.69       83.14      7.35 o 
   7  10   9        2.29        3.00      7.10 o 
   8  10   9       19.81       20.87      8.13 o 
   0  11   9       40.89       19.53     12.23 o 
   1  11   9      230.17      219.54      8.38 o 
   2  11   9       43.66       42.28      6.56 o 
   3  11   9        0.62        4.02      6.03 o 
   4  11   9       13.02        9.91      6.72 o 
   5  11   9       45.37       39.52      6.66 o 
   6  11   9        8.04        3.74      6.23 o 
   0  12   9        8.13        6.82      8.70 o 
   1  12   9       15.71       14.49      8.76 o 
   2  12   9       41.55       47.90      6.73 o 
   3  12   9       29.93       35.06      6.44 o 
   4  12   9       25.42       22.82      8.05 o 
   0   0  10     8220.27     7947.15     34.85 o 
   1   0  10      546.04      566.38      7.96 o 
   2   0  10     2275.65     2259.53     29.92 o 
   3   0  10     7734.58     8107.19    118.24 o 
   4   0  10     1207.27     1234.84     26.79 o 
   5   0  10      754.94      904.65     37.11 o 
   6   0  10       77.14       94.45      6.55 o 
   7   0  10      822.62      676.00     51.72 o 
   8   0  10        1.27       17.82      5.63 o 
   9   0  10      304.37      237.00     12.47 o 
  10   0  10      382.06      318.05     29.57 o 
  11   0  10        1.78        4.74      7.62 o 
  12   0  10        2.70       -0.84      7.80 o 
   0   1  10      119.27      142.95      5.70 o 
   1   1  10      600.94      723.14      6.17 o 
   2   1  10     2722.67     3001.10     29.47 o 
   3   1  10      751.53      756.55     10.16 o 
   4   1  10      162.45      214.12      4.38 o 
   5   1  10     1091.65     1084.51     27.98 o 
   6   1  10      346.50      439.25     16.24 o 
   7   1  10      207.15      227.24      6.67 o 
   8   1  10      143.37      212.05     13.96 o 
   9   1  10       82.56       77.60      4.26 o 
  10   1  10       74.00       56.13      5.15 o 
  11   1  10        5.79       -0.38      5.42 o 
  12   1  10       28.47       12.93      5.61 o 
   0   2  10     1834.21     2049.53     24.52 o 
   1   2  10      543.60      585.30      6.05 o 
   2   2  10      288.67      340.51      5.21 o 
   3   2  10      346.25      452.55      7.12 o 
   4   2  10      334.75      683.98     10.03 o 
   5   2  10      424.54      526.99     11.54 o 
   6   2  10      355.95      429.08     20.44 o 
   7   2  10      200.37      218.03      6.83 o 
   8   2  10      479.27      465.51     15.31 o 
   9   2  10       93.93      123.96      4.51 o 
  10   2  10       67.52       76.41      7.04 o 
  11   2  10       36.10       36.94      5.28 o 
  12   2  10        9.16       14.58      5.09 o 
   0   3  10      113.88      134.82      6.00 o 
   1   3  10      936.41     1043.64      8.00 o 
   2   3  10       80.64      171.97      4.52 o 
   3   3  10      289.29      372.79      7.19 o 
   4   3  10      203.48      207.48      4.51 o 
   5   3  10       84.26       97.12      4.15 o 
   6   3  10      298.08      265.86      5.10 o 
   7   3  10      370.36      335.18      9.75 o 
   8   3  10        1.00        9.11      4.12 o 
   9   3  10      414.04      391.60     14.81 o 
  10   3  10       82.07       73.99      5.08 o 
  11   3  10       41.33       29.39      5.59 o 
  12   3  10        0.49       -1.73      5.55 o 
   0   4  10      998.32      975.51     23.07 o 
   1   4  10      520.55      578.91      6.16 o 
   2   4  10      275.42      275.60      4.97 o 
   3   4  10      465.13      515.59      8.27 o 
   4   4  10       88.16      145.32      4.80 o 
   5   4  10       29.68       40.18      4.07 o 
   6   4  10      237.65      294.59      6.23 o 
   7   4  10       22.01       17.76      3.95 o 
   8   4  10       77.95       77.20      4.39 o 
   9   4  10       87.06       89.60      5.29 o 
  10   4  10       64.34       77.34      5.92 o 
  11   4  10        2.53       11.77      5.26 o 
   0   5  10      982.50      832.02     18.03 o 
   1   5  10      241.60      236.62      5.87 o 
   2   5  10      371.46      333.09      6.37 o 
   3   5  10      338.43      336.13      6.86 o 
   4   5  10      472.50      455.43      8.16 o 
   5   5  10      266.18      337.28      8.09 o 
   6   5  10      275.93      270.95      4.90 o 
   7   5  10      319.64      293.26      9.06 o 
   8   5  10       95.86      138.19      4.71 o 
   9   5  10       77.42       55.15      5.32 o 
  10   5  10        6.78       13.80      5.78 o 
  11   5  10        8.89        8.23      5.53 o 
   0   6  10       82.47      124.29      8.55 o 
   1   6  10      295.81      317.98      6.29 o 
   2   6  10      127.36      157.46      6.20 o 
   3   6  10       53.89       89.72      4.67 o 
   4   6  10      962.59     1011.94     24.10 o 
   5   6  10       45.87       30.40      5.06 o 
   6   6  10      252.12      289.73     11.03 o 
   7   6  10       27.98       35.21      4.57 o 
   8   6  10      133.93      131.36      5.27 o 
   9   6  10       61.77       51.75      6.00 o 
  10   6  10       36.98       41.12      5.68 o 
  11   6  10       13.22       15.38      6.78 o 
   0   7  10        4.36       10.20      7.67 o 
   1   7  10       14.00       26.37      4.75 o 
   2   7  10       28.25       49.41      4.77 o 
   3   7  10      233.73      233.06      5.94 o 
   4   7  10       52.99       58.80      5.02 o 
   5   7  10       10.54       39.83      4.73 o 
   6   7  10      298.98      265.42      8.64 o 
   7   7  10       31.35       24.17      4.70 o 
   8   7  10       49.43       48.81      5.72 o 
   9   7  10       14.93       28.15      5.73 o 
  10   7  10       24.98       25.31      6.88 o 
   0   8  10       76.40       67.87      8.32 o 
   1   8  10       95.75      120.92      6.44 o 
   2   8  10        3.64       10.60      5.06 o 
   3   8  10       64.22       69.23      5.19 o 
   4   8  10      218.91      172.85      5.48 o 
   5   8  10       31.76       30.20      4.51 o 
   6   8  10      149.63      122.61      5.47 o 
   7   8  10      252.35      232.72     10.01 o 
   8   8  10      117.13      126.04      6.01 o 
   9   8  10       59.31       76.65      6.92 o 
   0   9  10        0.87       39.12      8.01 o 
   1   9  10       33.88       42.45      6.32 o 
   2   9  10      136.03      133.94      5.31 o 
   3   9  10      266.86      249.51      6.26 o 
   4   9  10       91.60      106.51      5.73 o 
   5   9  10      137.71      139.11      6.88 o 
   6   9  10       15.79       21.57      6.14 o 
   7   9  10       19.78       13.00      7.07 o 
   8   9  10       65.43       46.26      6.87 o 
   0  10  10       42.32       38.26     10.10 o 
   1  10  10       87.59       81.49      6.17 o 
   2  10  10        3.84       12.87      6.34 o 
   3  10  10       27.32       36.51      6.71 o 
   4  10  10       57.91       61.25      6.37 o 
   5  10  10      155.03      177.95      7.63 o 
   6  10  10        5.94       -2.26      6.20 o 
   7  10  10      109.94      114.60      7.63 o 
   0  11  10       68.11       81.08     12.50 o 
   1  11  10       50.48       46.08      7.82 o 
   2  11  10        4.35       14.32      6.51 o 
   3  11  10        2.26        4.98      7.30 o 
   4  11  10       12.36       18.77      6.79 o 
   5  11  10       74.38       63.15      6.86 o 
   6  11  10       44.37       41.81      8.91 o 
   0  12  10       81.37       89.82     10.59 o 
   1  12  10       31.15       19.51      7.92 o 
   2  12  10       11.38       17.23      7.38 o 
   3  12  10        0.14        3.00      6.13 o 
   4  12  10       46.81       52.77      9.04 o 
   1   0  11       14.00      122.90      5.13 o 
   2   0  11     4105.58     3797.93     38.59 o 
   3   0  11     1509.07     1776.92     24.74 o 
   4   0  11     2901.41     2841.36     64.23 o 
   5   0  11      180.30      206.15      7.51 o 
   6   0  11     1001.54     1104.80     20.98 o 
   7   0  11       35.65       80.67      6.66 o 
   8   0  11       52.19       16.90      6.19 o 
   9   0  11       77.87       94.88      8.66 o 
  10   0  11        5.00       10.11      7.64 o 
  11   0  11       19.82       21.63      7.09 o 
  12   0  11       21.21       19.11      7.23 o 
   0   1  11      172.07      173.59      6.13 o 
   1   1  11     3369.51     3643.82     21.54 o 
   2   1  11      407.39      399.17      4.96 o 
   3   1  11      445.94      440.38      5.18 o 
   4   1  11      939.78      941.41     17.64 o 
   5   1  11      168.51      162.32      4.85 o 
   6   1  11      709.88      659.01     21.02 o 
   7   1  11      111.75      139.62      5.18 o 
   8   1  11      150.17      191.55      6.91 o 
   9   1  11      184.41      205.52      7.80 o 
  10   1  11       55.26       62.24      5.86 o 
  11   1  11       17.05       10.18      5.48 o 
  12   1  11       16.86       19.97      5.63 o 
   0   2  11      192.66      338.62      7.37 o 
   1   2  11      950.86      797.08      6.29 o 
   2   2  11       86.09      106.28      4.11 o 
   3   2  11      222.44      259.33      4.66 o 
   4   2  11      174.90      160.79      5.08 o 
   5   2  11      252.30      355.55     15.57 o 
   6   2  11       25.99       38.61      4.22 o 
   7   2  11      188.38      267.96      7.59 o 
   8   2  11       46.41       43.53      4.25 o 
   9   2  11       32.31       17.70      4.64 o 
  10   2  11       87.77       58.75      5.54 o 
  11   2  11       54.53       40.82      4.78 o 
  12   2  11        0.72       -5.81      6.80 o 
   0   3  11      574.36      643.78      8.74 o 
   1   3  11      363.74      369.88      4.92 o 
   2   3  11       37.30       98.13      3.78 o 
   3   3  11      259.22      265.15      5.08 o 
   4   3  11      479.12      390.01      7.51 o 
   5   3  11       43.49       59.58      4.06 o 
   6   3  11      205.23      229.59      6.52 o 
   7   3  11       21.72       34.55      4.39 o 
   8   3  11       82.31       57.11      4.31 o 
   9   3  11      110.79      100.42      8.09 o 
  10   3  11       51.80       26.62      5.74 o 
  11   3  11       12.77       10.34      4.85 o 
  12   3  11        3.06       21.54      6.81 o 
   0   4  11       27.57       53.24      4.87 o 
   1   4  11      355.93      304.26      4.85 o 
   2   4  11       46.25       27.24      4.50 o 
   3   4  11       41.51       65.43      4.80 o 
   4   4  11      126.07      171.84      5.13 o 
   5   4  11      521.27      438.17      9.64 o 
   6   4  11      129.59      126.56      4.43 o 
   7   4  11        2.57        7.99      4.18 o 
   8   4  11       22.57       66.35      4.69 o 
   9   4  11       76.52       61.19      5.57 o 
  10   4  11       34.02       28.84      5.84 o 
  11   4  11        5.10       10.29      5.54 o 
   0   5  11      138.43      158.75      7.36 o 
   1   5  11      459.55      425.18      6.18 o 
   2   5  11      275.28      330.85      6.37 o 
   3   5  11     1412.40     1392.46     21.50 o 
   4   5  11      475.72      474.58      8.26 o 
   5   5  11      244.01      251.61      6.42 o 
   6   5  11      398.28      403.64      7.45 o 
   7   5  11       92.78       91.05      4.15 o 
   8   5  11       84.63       55.44      4.60 o 
   9   5  11       94.72       83.59      5.70 o 
  10   5  11        1.29        7.65      6.11 o 
  11   5  11       21.91       20.11      6.06 o 
   0   6  11      240.89      264.82      8.21 o 
   1   6  11       51.03       36.56      5.32 o 
   2   6  11      122.07      117.09      5.50 o 
   3   6  11      505.55      454.27      6.99 o 
   4   6  11      420.11      401.66      6.29 o 
   5   6  11      180.40      192.93      5.18 o 
   6   6  11      366.02      342.14      7.90 o 
   7   6  11       69.61       51.37      4.98 o 
   8   6  11       20.11       20.14      5.46 o 
   9   6  11       28.85       32.46      5.20 o 
  10   6  11       23.79       22.59      6.84 o 
   0   7  11      815.89      819.88     18.44 o 
   1   7  11       15.50       24.37      5.43 o 
   2   7  11      478.28      524.56      6.70 o 
   3   7  11       99.04       69.51      5.73 o 
   4   7  11      357.05      335.36      5.95 o 
   5   7  11      125.73      117.30      5.23 o 
   6   7  11      217.64      215.26      8.25 o 
   7   7  11       41.74       45.50      5.60 o 
   8   7  11       17.26       49.63      6.12 o 
   9   7  11        3.87        2.63      5.35 o 
  10   7  11       43.32       35.16      6.80 o 
   0   8  11      135.57      130.29      7.50 o 
   1   8  11       67.89       79.25      5.36 o 
   2   8  11       91.74       87.33      5.67 o 
   3   8  11      402.78      394.39      8.46 o 
   4   8  11      193.06      199.39      5.31 o 
   5   8  11       65.26       64.38      5.16 o 
   6   8  11      318.82      304.93      8.50 o 
   7   8  11        3.52       15.53      6.12 o 
   8   8  11       22.02       19.63      5.63 o 
   9   8  11       18.33       16.14      5.70 o 
   0   9  11        0.54        5.66      7.78 o 
   1   9  11      442.64      394.66      6.84 o 
   2   9  11       56.73       64.79      5.71 o 
   3   9  11      130.73      118.44      5.44 o 
   4   9  11      190.41      230.88      6.32 o 
   5   9  11       99.36      104.80      6.35 o 
   6   9  11       93.45       98.38      6.38 o 
   7   9  11        5.33        9.88      6.21 o 
   8   9  11        6.11       10.93      6.29 o 
   0  10  11       28.52       19.03     12.03 o 
   1  10  11      202.94      217.92      8.29 o 
   2  10  11       15.95        8.37      7.40 o 
   3  10  11       42.38       34.07      6.74 o 
   4  10  11       73.86       76.00      6.47 o 
   5  10  11      220.96      208.76      6.94 o 
   6  10  11       36.28       28.04      6.25 o 
   7  10  11       14.14        9.28      7.45 o 
   0  11  11        4.50       15.68     12.02 o 
   1  11  11       33.76       34.71      7.16 o 
   2  11  11       30.73       17.41      7.14 o 
   3  11  11       11.95       10.65      6.76 o 
   4  11  11       27.95       40.97      6.34 o 
   5  11  11       40.62       65.10      6.97 o 
   0  12  11        1.51       -0.39     10.07 o 
   1  12  11       32.42       28.95      8.92 o 
   2  12  11       24.45       22.28      8.44 o 
   3  12  11       48.30       49.80      8.62 o 
   0   0  12      710.22      642.10     11.22 o 
   1   0  12        0.40       50.83      5.69 o 
   2   0  12       21.72       31.38      5.12 o 
   3   0  12      356.01      311.17      9.02 o 
   4   0  12       84.15       53.37      5.85 o 
   5   0  12       70.16       46.98      6.23 o 
   6   0  12       29.15      198.73      7.54 o 
   7   0  12      334.68      283.61      8.21 o 
   8   0  12       50.26       47.07      5.47 o 
   9   0  12        4.19        7.09      5.26 o 
  10   0  12       53.08       30.32      7.70 o 
  11   0  12       36.38       29.69      7.94 o 
  12   0  12       47.75       42.29     11.38 o 
   0   1  12     5136.93     4765.09     71.60 o 
   1   1  12      451.71      444.58      5.06 o 
   2   1  12      670.72      776.27      6.77 o 
   3   1  12      433.40      413.31      5.05 o 
   4   1  12      409.37      456.39      8.84 o 
   5   1  12      177.37      184.71      4.38 o 
   6   1  12       79.58       93.65      4.40 o 
   7   1  12      615.61      614.46     13.79 o 
   8   1  12       90.84      123.62      6.96 o 
   9   1  12      408.27      459.38     18.46 o 
  10   1  12       18.22       12.87      5.21 o 
  11   1  12       42.82       29.08      5.55 o 
  12   1  12        8.96        3.45      6.76 o 
   0   2  12      412.82      362.22      6.61 o 
   1   2  12      555.09      587.59      5.54 o 
   2   2  12      284.78      331.90      4.46 o 
   3   2  12      112.84      270.04      5.38 o 
   4   2  12        4.61       81.20      4.23 o 
   5   2  12      354.03      403.27      6.40 o 
   6   2  12       47.56      171.78      5.48 o 
   7   2  12       70.85       83.02      4.19 o 
   8   2  12        8.51       38.50      4.29 o 
   9   2  12       37.73       69.39      7.33 o 
  10   2  12      161.37      158.74      8.00 o 
  11   2  12       20.29       10.86      5.87 o 
   0   3  12       30.09       50.09      5.61 o 
   1   3  12      302.00      229.68      4.77 o 
   2   3  12      265.32      247.69      5.22 o 
   3   3  12     1142.03     1022.12     13.68 o 
   4   3  12       20.93       24.76      4.43 o 
   5   3  12       88.83      105.57      5.06 o 
   6   3  12      180.22      195.01      4.71 o 
   7   3  12       98.91       98.19      4.67 o 
   8   3  12      191.10      192.65      7.92 o 
   9   3  12      183.13      156.89      8.75 o 
  10   3  12        6.74       10.28      5.74 o 
  11   3  12       45.93       41.48      5.39 o 
   0   4  12      465.95      417.56     11.10 o 
   1   4  12       14.72       14.93      4.43 o 
   2   4  12      241.40      276.66      5.83 o 
   3   4  12      138.04      260.93      5.53 o 
   4   4  12      302.14      371.03      6.34 o 
   5   4  12       41.22       76.27      4.90 o 
   6   4  12      156.84      131.88      5.08 o 
   7   4  12       62.63       61.34      4.16 o 
   8   4  12        0.46       15.47      4.45 o 
   9   4  12       85.52       72.78      5.90 o 
  10   4  12        4.52        8.74      6.14 o 
  11   4  12       21.68       17.01      5.87 o 
   0   5  12      148.08      125.15      6.34 o 
   1   5  12       46.01       68.79      4.48 o 
   2   5  12      250.55      293.69      5.40 o 
   3   5  12      185.17      200.88      5.13 o 
   4   5  12      799.88      742.52     11.08 o 
   5   5  12      491.05      450.83      9.19 o 
   6   5  12      201.46      225.72      5.32 o 
   7   5  12      189.69      172.24      6.39 o 
   8   5  12       18.70       23.50      5.04 o 
   9   5  12       36.36       35.51      5.53 o 
  10   5  12        4.32        3.28      5.01 o 
  11   5  12        8.70        7.92      6.42 o 
   0   6  12       59.54       58.28      6.19 o 
   1   6  12      146.61      190.37      6.48 o 
   2   6  12      170.82      202.41      6.22 o 
   3   6  12      789.45      855.85     14.35 o 
   4   6  12       81.45       82.33      5.07 o 
   5   6  12      331.97      353.64      8.44 o 
   6   6  12       92.85      118.75      4.85 o 
   7   6  12      173.99      170.83      5.86 o 
   8   6  12       32.58       19.94      5.34 o 
   9   6  12       15.99       25.87      5.46 o 
  10   6  12        6.56        4.35      5.17 o 
   0   7  12      599.12      558.66     10.03 o 
   1   7  12      179.65      155.47      5.92 o 
   2   7  12      169.95      148.47      5.92 o 
   3   7  12      424.73      442.54     10.95 o 
   4   7  12      108.29       73.17      4.83 o 
   5   7  12       24.37       41.06      4.55 o 
   6   7  12      102.48       95.00      5.01 o 
   7   7  12      104.89      107.89      6.49 o 
   8   7  12       37.22       28.62      5.61 o 
   9   7  12       39.62       32.68      5.48 o 
   0   8  12        0.08       30.58      8.06 o 
   1   8  12      364.54      350.74      6.42 o 
   2   8  12       45.29       60.44      4.94 o 
   3   8  12      316.76      354.43      6.55 o 
   4   8  12      137.29      149.15      5.72 o 
   5   8  12       50.39       52.04      5.61 o 
   6   8  12       88.97      106.35      6.36 o 
   7   8  12        7.56        3.74      6.13 o 
   8   8  12        9.29        8.87      6.22 o 
   9   8  12       45.87       32.28      7.37 o 
   0   9  12      177.19      181.56      7.98 o 
   1   9  12        8.83       12.22      5.47 o 
   2   9  12       32.18       43.45      5.77 o 
   3   9  12      108.77      115.99      6.13 o 
   4   9  12       15.23       15.59      5.40 o 
   5   9  12        4.08       -0.92      5.68 o 
   6   9  12       95.78       86.15      6.42 o 
   7   9  12       45.91       38.33      6.37 o 
   8   9  12       12.84       36.18      8.70 o 
   0  10  12      217.84      219.49     10.90 o 
   1  10  12       86.96       70.45      7.89 o 
   2  10  12      188.01      159.57      8.01 o 
   3  10  12       28.49       28.69      6.33 o 
   4  10  12       73.93       63.64      5.81 o 
   5  10  12       19.39       17.95      6.67 o 
   6  10  12       40.94       45.46      6.80 o 
   0  11  12        6.39       14.98      8.54 o 
   1  11  12       70.62       53.30      7.98 o 
   2  11  12        1.94        2.07      6.78 o 
   3  11  12       16.79       23.72      7.38 o 
   4  11  12       33.62       43.40      6.59 o 
   5  11  12       30.30       35.96      8.17 o 
   0  12  12       51.30       53.16     13.42 o 
   1  12  12       48.97       57.81      8.97 o 
   2  12  12       10.31        4.17     10.67 o 
   1   0  13       16.00       21.76      4.20 o 
   2   0  13        6.48       15.19      4.13 o 
   3   0  13      101.46      139.49      6.68 o 
   4   0  13      568.41      558.09     11.41 o 
   5   0  13      397.23      366.59     14.73 o 
   6   0  13      574.85      506.38      9.07 o 
   7   0  13       12.36       76.85      7.14 o 
   8   0  13       20.20       22.96      6.34 o 
   9   0  13       14.48       10.60      5.76 o 
  10   0  13        0.47        1.47      6.89 o 
  11   0  13        7.67       13.62      8.75 o 
   0   1  13        2.09       16.89      4.93 o 
   1   1  13      862.51      703.70      5.76 o 
   2   1  13      594.00      532.84      5.59 o 
   3   1  13      272.48      340.92      5.03 o 
   4   1  13       74.72       81.42      4.04 o 
   5   1  13        9.84      101.75      4.12 o 
   6   1  13      210.24      214.25      4.97 o 
   7   1  13      100.31      152.13      6.99 o 
   8   1  13      102.41       90.98      4.49 o 
   9   1  13      155.25      123.93      8.86 o 
  10   1  13       46.25       46.18      5.08 o 
  11   1  13       12.36       14.36      5.09 o 
   0   2  13       96.05      127.50      5.98 o 
   1   2  13       10.52       82.33      4.57 o 
   2   2  13      121.44      139.82      5.22 o 
   3   2  13       94.88       96.07      4.39 o 
   4   2  13      121.64      127.02      4.71 o 
   5   2  13       81.29      128.10      4.51 o 
   6   2  13      601.07      544.51      9.12 o 
   7   2  13       51.96       53.09      4.12 o 
   8   2  13      165.23      144.61      8.16 o 
   9   2  13      107.52      152.96      7.82 o 
  10   2  13       36.09       40.38      5.60 o 
  11   2  13       77.52       69.84      8.46 o 
   0   3  13      725.67      631.89     10.86 o 
   1   3  13      147.27      174.35      5.39 o 
   2   3  13      157.41      197.27      5.15 o 
   3   3  13      791.97      899.20     11.30 o 
   4   3  13       24.65       40.43      4.61 o 
   5   3  13      226.97      248.32      5.41 o 
   6   3  13      151.06      131.07      4.99 o 
   7   3  13      193.97      228.05      9.41 o 
   8   3  13      115.65      108.92      5.00 o 
   9   3  13        6.07       17.46      5.11 o 
  10   3  13       31.10       26.80      5.30 o 
  11   3  13        0.07        3.42      5.31 o 
   0   4  13     1174.76     1174.50     15.81 o 
   1   4  13      558.49      544.40      6.33 o 
   2   4  13       51.80      110.77      4.70 o 
   3   4  13      549.27      645.63     11.60 o 
   4   4  13      163.31      163.75      5.11 o 
   5   4  13      708.24      706.38     10.87 o 
   6   4  13      333.69      285.05      6.05 o 
   7   4  13      222.59      271.11     11.26 o 
   8   4  13      249.59      243.31      7.87 o 
   9   4  13        5.71       47.32      5.09 o 
  10   4  13       10.36        3.81      6.17 o 
  11   4  13        8.54       13.08      5.90 o 
   0   5  13        5.24        9.12      6.20 o 
   1   5  13      275.28      305.42      5.73 o 
   2   5  13      362.68      365.88      5.99 o 
   3   5  13     2809.19     2724.68     45.15 o 
   4   5  13        2.71        5.50      5.08 o 
   5   5  13      505.87      472.91      9.45 o 
   6   5  13       29.18       22.59      4.50 o 
   7   5  13      363.36      362.65     10.25 o 
   8   5  13       22.36       17.44      6.07 o 
   9   5  13       60.84       59.55      5.92 o 
  10   5  13       45.35       39.31      6.35 o 
   0   6  13        0.14        3.05      6.04 o 
   1   6  13      560.30      499.89      7.19 o 
   2   6  13      150.54      154.45      5.69 o 
   3   6  13      723.86      660.84     15.25 o 
   4   6  13      131.25      184.77      5.77 o 
   5   6  13      861.26      854.17     24.38 o 
   6   6  13      225.03      222.13      5.95 o 
   7   6  13      126.75      161.76      6.29 o 
   8   6  13        8.21       16.14      5.61 o 
   9   6  13       69.12       40.98      5.75 o 
  10   6  13       21.90       12.83      6.57 o 
   0   7  13      314.58      313.62      9.84 o 
   1   7  13        4.99       14.75      5.51 o 
   2   7  13      946.88      904.40     16.35 o 
   3   7  13      136.06      126.81      5.41 o 
   4   7  13       37.88       34.31      4.98 o 
   5   7  13      192.50      183.54      8.09 o 
   6   7  13       56.89       57.49      6.59 o 
   7   7  13       13.39        4.75      6.45 o 
   8   7  13       52.26       53.42      5.65 o 
   9   7  13        0.06       -0.87      5.47 o 
   0   8  13      253.76      268.80      9.40 o 
   1   8  13       50.66       74.19      5.56 o 
   2   8  13      195.32      185.02      6.46 o 
   3   8  13       90.67       97.67      5.71 o 
   4   8  13       46.01       40.34      5.82 o 
   5   8  13        2.46       26.61      6.47 o 
   6   8  13       96.34       89.92      6.30 o 
   7   8  13       42.52       40.38      6.67 o 
   8   8  13       35.20       27.12      6.03 o 
   0   9  13       94.73       93.26      8.74 o 
   1   9  13       67.30       56.79      6.52 o 
   2   9  13      295.37      283.32      7.23 o 
   3   9  13      154.28      171.13      7.13 o 
   4   9  13      105.01      101.61      6.75 o 
   5   9  13       61.15       66.08      6.32 o 
   6   9  13        8.15        9.01      5.61 o 
   7   9  13       17.05       17.99      6.26 o 
   0  10  13        6.97       18.84     12.18 o 
   1  10  13       37.94       41.63      7.01 o 
   2  10  13       91.97       92.92      7.38 o 
   3  10  13       74.26       86.07      7.74 o 
   4  10  13       85.25       83.52      6.49 o 
   5  10  13        6.47        8.78      6.69 o 
   6  10  13       73.01       78.58      7.81 o 
   0  11  13       21.68       15.56      9.98 o 
   1  11  13       87.96      105.89      7.10 o 
   2  11  13       18.26       22.15      7.81 o 
   3  11  13       17.83       20.53      7.10 o 
   4  11  13      127.69      135.86      8.32 o 
   0   0  14       59.16       58.61      9.72 o 
   1   0  14     1209.68     1152.71     14.33 o 
   2   0  14        7.98       20.45      6.07 o 
   3   0  14      975.45     1072.41     17.06 o 
   4   0  14        9.09       30.60      6.08 o 
   5   0  14      351.82      324.08      7.38 o 
   6   0  14      267.48      255.85      7.79 o 
   7   0  14      176.08      238.02     22.14 o 
   8   0  14        7.69       10.06      7.03 o 
   9   0  14        0.01        3.16      6.87 o 
  10   0  14        1.22        3.79      6.46 o 
  11   0  14        6.35        5.15      8.73 o 
   0   1  14       98.23      139.60      7.33 o 
   1   1  14      635.60      776.38      6.43 o 
   2   1  14       40.36       91.03      4.38 o 
   3   1  14      442.75      517.80      5.61 o 
   4   1  14       67.27       48.08      4.87 o 
   5   1  14       56.29       41.53      4.42 o 
   6   1  14      473.18      515.55     12.81 o 
   7   1  14      170.44      143.75      5.08 o 
   8   1  14      253.99      224.05      7.59 o 
   9   1  14       91.10       75.19      5.37 o 
  10   1  14       52.77       35.00      4.90 o 
  11   1  14        0.62        0.35      5.30 o 
   0   2  14      513.78      463.87      7.96 o 
   1   2  14       65.08      101.74      4.42 o 
   2   2  14      545.33      609.59      7.63 o 
   3   2  14       79.75      108.26      4.45 o 
   4   2  14      404.13      405.23      5.53 o 
   5   2  14      672.15      566.42     12.15 o 
   6   2  14       74.75      115.29      4.97 o 
   7   2  14      150.29      139.62      4.92 o 
   8   2  14       48.00       63.68      4.45 o 
   9   2  14      106.25       89.63      5.95 o 
  10   2  14      115.80       99.76      7.66 o 
  11   2  14       12.54        6.13      4.91 o 
   0   3  14     1245.41     1125.76     10.50 o 
   1   3  14      921.97      921.15     12.97 o 
   2   3  14     1088.80      978.06      9.28 o 
   3   3  14     1280.44     1124.45     10.10 o 
   4   3  14      198.19      218.73      5.15 o 
   5   3  14      180.50      239.61      5.54 o 
   6   3  14      129.05       96.79      5.06 o 
   7   3  14      144.50      185.25      4.70 o 
   8   3  14       94.87       99.69      4.75 o 
   9   3  14      258.32      233.30      9.64 o 
  10   3  14       97.81      111.56      7.22 o 
  11   3  14       49.25       46.09      6.91 o 
   0   4  14      873.53      810.29     20.20 o 
   1   4  14     1540.48     1553.94     14.53 o 
   2   4  14     1433.98     1398.68      9.28 o 
   3   4  14       75.89      133.47      4.85 o 
   4   4  14       59.08       83.64      4.41 o 
   5   4  14      625.08      664.45      8.93 o 
   6   4  14       14.54       15.66      4.45 o 
   7   4  14       51.40       88.62      4.53 o 
   8   4  14       69.97       59.95      5.07 o 
   9   4  14      138.00      154.85      6.84 o 
  10   4  14       70.69       61.23      6.29 o 
   0   5  14     1734.66     1707.26     16.77 o 
   1   5  14      129.84      189.83      6.19 o 
   2   5  14       66.49       57.62      4.70 o 
   3   5  14      368.01      419.19      6.40 o 
   4   5  14      134.86      147.39      5.04 o 
   5   5  14      882.32      940.50     22.02 o 
   6   5  14      116.42      118.60      4.49 o 
   7   5  14       18.43       28.28      4.42 o 
   8   5  14       42.96       35.12      5.32 o 
   9   5  14        9.20       23.29      5.56 o 
  10   5  14        3.74        3.10      6.04 o 
   0   6  14      332.66      315.32      8.10 o 
   1   6  14      358.05      398.73      6.46 o 
   2   6  14      660.31      660.44      7.38 o 
   3   6  14      138.40      130.18      5.64 o 
   4   6  14      356.88      320.13      6.17 o 
   5   6  14       79.30       97.02      5.10 o 
   6   6  14       48.45       73.32      4.97 o 
   7   6  14       45.17       52.19      6.09 o 
   8   6  14       15.64       17.56      6.01 o 
   9   6  14        2.59        5.65      5.64 o 
   0   7  14      491.94      496.36     10.41 o 
   1   7  14      294.20      282.73      6.08 o 
   2   7  14       78.30      105.03      5.59 o 
   3   7  14       52.37       70.41      5.15 o 
   4   7  14       23.19       23.89      4.70 o 
   5   7  14      126.98      117.17      5.75 o 
   6   7  14       34.06       34.00      5.77 o 
   7   7  14       21.87       19.81      6.57 o 
   8   7  14       78.59       47.98      6.12 o 
   9   7  14        3.12        8.81      7.03 o 
   0   8  14      139.16      139.61     10.44 o 
   1   8  14        1.97        2.14      5.72 o 
   2   8  14       32.03       41.25      5.72 o 
   3   8  14      199.39      178.02      5.44 o 
   4   8  14      171.76      192.24      6.26 o 
   5   8  14       24.82       33.32      5.79 o 
   6   8  14       49.28       47.70      5.95 o 
   7   8  14       61.25       73.55      6.36 o 
   8   8  14        5.73       16.26      7.06 o 
   0   9  14      411.31      401.20     23.57 o 
   1   9  14      138.07      165.47      7.47 o 
   2   9  14       29.67       19.34      5.98 o 
   3   9  14       27.39       12.39      7.25 o 
   4   9  14       16.15       25.53      6.58 o 
   5   9  14       16.78       27.51      6.22 o 
   6   9  14        9.80       10.17      6.21 o 
   7   9  14       33.76       46.05      7.27 o 
   0  10  14       78.06       94.06     10.47 o 
   1  10  14       78.08      102.53      8.90 o 
   2  10  14       60.31       57.39      7.36 o 
   3  10  14      195.60      182.22      6.75 o 
   4  10  14       39.83       35.31      6.96 o 
   5  10  14       48.96       60.33      6.53 o 
   0  11  14       19.92        8.30     10.32 o 
   1  11  14       57.88       41.96      7.41 o 
   2  11  14       33.19       24.85      7.37 o 
   3  11  14      120.52      119.21      7.45 o 
   1   0  15     1291.58      999.64      9.80 o 
   2   0  15      710.28      656.90      9.01 o 
   3   0  15      277.63      279.35      6.38 o 
   4   0  15      121.24      133.83      6.07 o 
   5   0  15      580.28      544.89     22.88 o 
   6   0  15      230.61      217.24      7.08 o 
   7   0  15       27.50       51.55      6.47 o 
   8   0  15      259.90      242.19     19.50 o 
   9   0  15       13.49        1.79      7.70 o 
  10   0  15        2.94        5.25      6.51 o 
  11   0  15       15.01        0.58      9.53 o 
   0   1  15      488.22      532.88      7.88 o 
   1   1  15      740.46      788.65      6.96 o 
   2   1  15       62.30      116.64      4.44 o 
   3   1  15      235.25      194.46      4.41 o 
   4   1  15      103.81      146.86      4.53 o 
   5   1  15       76.39       96.59      4.13 o 
   6   1  15       25.09       92.96      4.66 o 
   7   1  15       63.91       73.96      4.70 o 
   8   1  15      189.37      267.04      7.16 o 
   9   1  15       89.69       58.84      5.61 o 
  10   1  15        8.19        7.04      5.48 o 
  11   1  15       18.11       17.99      6.15 o 
   0   2  15      739.40      714.27      8.92 o 
   1   2  15      184.78      243.96      5.06 o 
   2   2  15      484.85      534.59      5.72 o 
   3   2  15       77.35       94.29      4.21 o 
   4   2  15       96.65       81.42      4.51 o 
   5   2  15      456.07      510.25      8.89 o 
   6   2  15      317.83      305.82      7.99 o 
   7   2  15      137.60      150.78      6.23 o 
   8   2  15       25.95       93.42      5.91 o 
   9   2  15       93.83       81.14      5.92 o 
  10   2  15       43.24       46.20      5.46 o 
  11   2  15       49.03       31.57     17.65 o 
   0   3  15       14.47       26.03      6.94 o 
   1   3  15      743.41      718.73      6.21 o 
   2   3  15      519.25      497.10      5.60 o 
   3   3  15      583.09      519.96      5.87 o 
   4   3  15      498.44      468.36      7.66 o 
   5   3  15      470.21      603.72     11.11 o 
   6   3  15      191.39      187.86      4.64 o 
   7   3  15        9.59       26.82      4.27 o 
   8   3  15      107.78       91.46      5.66 o 
   9   3  15      196.83      218.74     11.61 o 
  10   3  15       58.83       53.94      6.19 o 
   0   4  15     2105.35     2067.26     24.84 o 
   1   4  15      528.58      675.19      6.55 o 
   2   4  15      499.40      461.74      6.12 o 
   3   4  15     1659.50     1818.59     25.32 o 
   4   4  15      117.78      173.76      5.45 o 
   5   4  15       44.91       59.92      5.02 o 
   6   4  15      373.21      350.48      9.59 o 
   7   4  15      145.58      158.78      7.18 o 
   8   4  15      149.44      154.02      5.04 o 
   9   4  15      130.78      106.10      5.47 o 
  10   4  15       10.81       12.86      6.71 o 
   0   5  15      500.27      537.34      8.74 o 
   1   5  15      657.27      582.77      6.37 o 
   2   5  15      480.47      557.78      8.10 o 
   3   5  15      112.09      151.43      5.04 o 
   4   5  15      231.41      217.92      4.81 o 
   5   5  15        2.21       42.06      4.72 o 
   6   5  15       86.78      117.22      5.23 o 
   7   5  15       55.55       51.90      5.83 o 
   8   5  15       32.01       34.90      6.44 o 
   9   5  15       11.84        8.08      6.22 o 
  10   5  15       29.58       18.41      6.50 o 
   0   6  15      294.64      272.98      8.81 o 
   1   6  15      102.34       95.64      5.00 o 
   2   6  15      149.75      154.10      5.27 o 
   3   6  15      406.60      408.34      6.31 o 
   4   6  15      524.94      516.90     13.11 o 
   5   6  15      118.74      101.63      5.33 o 
   6   6  15       22.66       24.63      5.47 o 
   7   6  15        4.61        4.81      5.36 o 
   8   6  15       73.41       70.45      5.97 o 
   9   6  15        2.89        9.05      4.95 o 
   0   7  15      129.46      140.87      7.76 o 
   1   7  15       95.17      120.29      5.89 o 
   2   7  15      126.79      118.78      5.76 o 
   3   7  15       76.25       85.64      5.55 o 
   4   7  15      116.38       94.73      4.63 o 
   5   7  15       64.26      125.40      6.79 o 
   6   7  15       19.57       14.02      5.77 o 
   7   7  15       70.57       43.39      5.93 o 
   8   7  15       34.34       48.11      7.00 o 
   0   8  15     1770.80     1683.85     43.46 o 
   1   8  15      179.53      162.75      6.77 o 
   2   8  15      304.57      325.30      6.92 o 
   3   8  15      233.13      232.19      7.74 o 
   4   8  15        7.80       28.82      6.66 o 
   5   8  15       16.42       11.97      6.16 o 
   6   8  15       36.70       23.99      6.22 o 
   7   8  15        7.80       -1.15      6.69 o 
   0   9  15        0.63        4.02      9.88 o 
   1   9  15       65.54       58.73      8.76 o 
   2   9  15      329.81      307.57      7.92 o 
   3   9  15       91.29       87.15      6.77 o 
   4   9  15       25.71       16.62      5.67 o 
   5   9  15       81.89       79.31      7.59 o 
   6   9  15        2.99        5.44      6.28 o 
   0  10  15      184.26      182.44     10.98 o 
   1  10  15      208.40      186.74      8.48 o 
   2  10  15       29.23       27.04      7.40 o 
   3  10  15       65.59       58.94      7.97 o 
   4  10  15      181.50      149.38      7.53 o 
   5  10  15       48.48       47.72      8.24 o 
   0  11  15        2.70       10.43     11.95 o 
   1  11  15       10.92       14.70      8.67 o 
   2  11  15        8.66       21.11     10.68 o 
   0   0  16      944.07      812.13     32.91 o 
   1   0  16      591.08      581.30      8.80 o 
   2   0  16       16.61        5.01      6.06 o 
   3   0  16       55.62       72.95      6.98 o 
   4   0  16      235.80      303.29      7.85 o 
   5   0  16      252.80      229.06      6.53 o 
   6   0  16      445.39      513.17     18.40 o 
   7   0  16      111.82       93.28     12.14 o 
   8   0  16       20.41       34.14      7.72 o 
   9   0  16       52.78       50.98      8.56 o 
  10   0  16        3.83        8.99      7.85 o 
   0   1  16      187.77      186.50      8.66 o 
   1   1  16       51.46       61.82      4.27 o 
   2   1  16      338.15      306.81      4.89 o 
   3   1  16       83.60      109.97      4.42 o 
   4   1  16      480.25      506.66      5.17 o 
   5   1  16       53.22       63.53      4.28 o 
   6   1  16      171.69      143.65      4.62 o 
   7   1  16      175.02      166.54      6.89 o 
   8   1  16      215.83      193.64     10.61 o 
   9   1  16        8.18       13.18      5.44 o 
  10   1  16       45.83       26.14      5.42 o 
   0   2  16     1693.84     1591.37     11.63 o 
   1   2  16      119.77      114.93      4.65 o 
   2   2  16      452.56      467.05      5.79 o 
   3   2  16      198.96      185.12      4.69 o 
   4   2  16      540.28      510.77      6.25 o 
   5   2  16      194.16      179.78      4.91 o 
   6   2  16      262.77      283.88      6.66 o 
   7   2  16      321.31      272.37      8.41 o 
   8   2  16       39.25       32.96      6.13 o 
   9   2  16      103.71       82.69      5.53 o 
  10   2  16       10.75       16.29      6.27 o 
   0   3  16      349.48      286.01      6.90 o 
   1   3  16     1421.68     1305.07      7.64 o 
   2   3  16       46.61      113.50      4.69 o 
   3   3  16      756.99      785.48      8.60 o 
   4   3  16      277.85      323.54      5.48 o 
   5   3  16      172.98      151.94      4.90 o 
   6   3  16       30.30       23.05      4.47 o 
   7   3  16      140.17      159.14      5.61 o 
   8   3  16       33.43       38.20      5.56 o 
   9   3  16       58.22       70.17      5.71 o 
  10   3  16       19.98       15.62      5.44 o 
   0   4  16      239.12      257.11      6.91 o 
   1   4  16      953.49     1020.99     10.11 o 
   2   4  16      140.99      161.58      5.21 o 
   3   4  16      372.24      382.36      5.78 o 
   4   4  16       99.01       97.08      4.91 o 
   5   4  16      445.08      421.43     11.97 o 
   6   4  16       32.13       31.10      4.47 o 
   7   4  16      159.36      128.47      5.59 o 
   8   4  16       36.77       38.77      5.77 o 
   9   4  16        4.71       10.64      5.28 o 
  10   4  16       28.53       17.68      6.83 o 
   0   5  16      305.70      280.69      7.16 o 
   1   5  16        8.18       45.18      4.68 o 
   2   5  16     1652.02     1488.92     21.24 o 
   3   5  16      581.37      556.77     10.87 o 
   4   5  16       73.81       75.74      4.96 o 
   5   5  16        7.51       21.86      4.61 o 
   6   5  16       39.25       44.72      5.27 o 
   7   5  16       46.85       38.58      5.12 o 
   8   5  16       91.55       86.40      6.63 o 
   9   5  16       20.58       10.24      6.01 o 
   0   6  16     1619.30     1648.75     25.57 o 
   1   6  16       24.86       17.77      4.92 o 
   2   6  16      105.93      143.61      5.67 o 
   3   6  16      105.01      101.86      5.21 o 
   4   6  16      123.02      139.48      5.26 o 
   5   6  16      232.08      286.62      7.96 o 
   6   6  16       43.48       52.75      5.71 o 
   7   6  16        6.13       10.57      5.38 o 
   8   6  16       33.54       20.04      5.88 o 
   9   6  16       23.97       17.24     10.84 o 
   0   7  16      205.00      274.22      7.57 o 
   1   7  16       82.34      113.99      5.29 o 
   2   7  16      170.78      168.56      6.55 o 
   3   7  16       48.12       54.25      4.93 o 
   4   7  16      149.09      151.37      6.64 o 
   5   7  16       61.36       55.51      6.22 o 
   6   7  16       53.13       51.22      6.31 o 
   7   7  16       23.17       32.64      6.71 o 
   8   7  16       34.64       26.22      7.35 o 
   0   8  16       34.64       16.05     12.25 o 
   1   8  16       63.23       57.78      7.01 o 
   2   8  16      185.55      186.06      6.92 o 
   3   8  16       22.59       26.75      5.80 o 
   4   8  16       48.85       48.09      5.91 o 
   5   8  16       22.70       15.50      6.60 o 
   6   8  16       17.11       11.10      7.22 o 
   7   8  16        5.29        2.69      7.54 o 
   0   9  16       50.48       54.39     10.77 o 
   1   9  16       35.13       35.40      7.86 o 
   2   9  16      191.82      174.01      7.08 o 
   3   9  16       56.56       81.95      6.85 o 
   4   9  16       15.06       27.50      6.67 o 
   5   9  16       65.81       51.60      6.89 o 
   6   9  16       12.68       12.71     17.64 o 
   0  10  16        8.27        5.82     10.11 o 
   1  10  16        3.93        6.09      7.11 o 
   2  10  16       56.02       65.69      7.74 o 
   3  10  16       56.18       56.05      6.40 o 
   4  10  16       83.45       82.30      8.81 o 
   1   0  17      337.50      320.11      6.56 o 
   2   0  17       26.71       46.95      6.21 o 
   3   0  17      276.03      299.72      7.26 o 
   4   0  17      101.25      129.99      6.64 o 
   5   0  17       26.19       43.86      5.77 o 
   6   0  17      333.56      358.65     16.81 o 
   7   0  17      302.57      247.19     17.32 o 
   8   0  17       58.25      146.92      8.22 o 
   9   0  17       32.40       27.00      7.88 o 
  10   0  17       49.57       45.50     14.11 o 
   0   1  17      337.44      357.10      7.53 o 
   1   1  17       21.78       12.85      3.77 o 
   2   1  17      462.12      408.02      5.32 o 
   3   1  17       10.67        8.60      4.10 o 
   4   1  17       93.06      132.63      4.38 o 
   5   1  17      175.23      225.00      4.67 o 
   6   1  17      414.91      392.48     10.68 o 
   7   1  17       78.91       89.45      4.93 o 
   8   1  17       79.56       77.21      5.00 o 
   9   1  17        2.56        2.96      5.48 o 
  10   1  17       23.42       16.62      5.97 o 
   0   2  17      464.61      449.63      9.76 o 
   1   2  17       35.01       47.78      4.64 o 
   2   2  17      185.60      206.10      4.75 o 
   3   2  17      175.91      145.14      5.21 o 
   4   2  17     1171.65     1142.49     17.95 o 
   5   2  17      119.71      152.47      4.49 o 
   6   2  17       29.37       73.68      5.11 o 
   7   2  17      100.08       67.17      5.60 o 
   8   2  17       61.35       49.37      5.38 o 
   9   2  17        1.93        9.32      4.85 o 
  10   2  17       11.43       11.98      7.57 o 
   0   3  17       46.07       91.36      7.27 o 
   1   3  17      556.34      603.94      7.47 o 
   2   3  17      266.17      297.46      5.08 o 
   3   3  17      419.40      345.36      4.92 o 
   4   3  17      145.07      165.26      4.86 o 
   5   3  17      572.27      650.66      8.43 o 
   6   3  17      137.25      160.23      5.43 o 
   7   3  17       71.97       97.34      5.26 o 
   8   3  17      117.94      108.31      6.10 o 
   9   3  17       40.19       32.41      5.63 o 
   0   4  17      575.87      550.26      8.60 o 
   1   4  17      222.34      275.67      5.27 o 
   2   4  17      267.65      341.90      5.90 o 
   3   4  17      223.79      238.25      5.34 o 
   4   4  17      159.73      166.38      5.04 o 
   5   4  17      155.53      128.73      5.10 o 
   6   4  17       29.27       23.30      5.64 o 
   7   4  17      239.48      242.41     11.51 o 
   8   4  17       13.40       19.62      5.35 o 
   9   4  17      118.67       75.68      7.89 o 
   0   5  17      703.29      597.87      9.66 o 
   1   5  17      221.98      211.74      5.00 o 
   2   5  17       63.13       76.14      4.98 o 
   3   5  17      181.30      184.22      5.38 o 
   4   5  17      224.84      158.54      5.05 o 
   5   5  17      239.27      240.10      6.53 o 
   6   5  17       11.98       21.30      5.24 o 
   7   5  17       18.17       43.47      5.16 o 
   8   5  17       54.21       54.22      5.79 o 
   9   5  17        1.11        4.94      6.89 o 
   0   6  17       28.73       37.42      6.13 o 
   1   6  17      102.65      102.28      4.84 o 
   2   6  17      219.10      223.87      5.93 o 
   3   6  17       48.47       69.89      4.93 o 
   4   6  17       70.75       96.70      5.72 o 
   5   6  17      130.47      148.88      6.58 o 
   6   6  17      118.95      147.44      5.84 o 
   7   6  17       60.27       54.57      5.96 o 
   8   6  17        3.35       24.83      5.42 o 
   0   7  17      107.09      145.82      7.91 o 
   1   7  17        8.49       15.40      6.49 o 
   2   7  17      448.20      457.15     11.23 o 
   3   7  17       25.71       29.63      6.13 o 
   4   7  17      236.75      199.35      6.08 o 
   5   7  17        9.45       15.91      6.16 o 
   6   7  17       38.03       44.71      6.34 o 
   7   7  17       12.41        6.07      6.66 o 
   0   8  17       17.59       14.32     12.66 o 
   1   8  17       10.52       10.82      6.90 o 
   2   8  17       37.75       54.75      6.45 o 
   3   8  17       20.75       17.00      6.72 o 
   4   8  17       25.90       29.64      6.25 o 
   5   8  17       13.50       16.23      6.58 o 
   6   8  17       37.76       36.48      6.82 o 
   0   9  17       15.02       41.39     10.06 o 
   1   9  17        2.53       11.92      6.58 o 
   2   9  17       78.74       80.57      6.83 o 
   3   9  17       30.41       23.00      6.51 o 
   4   9  17       46.03       31.60      6.85 o 
   5   9  17        1.85       -0.43      8.14 o 
   0  10  17       14.60        7.23     10.51 o 
   1  10  17       79.52       62.44      7.01 o 
   2  10  17       10.09        4.82      8.67 o 
   0   0  18      194.97      193.59      9.02 o 
   1   0  18        6.51       64.60      6.95 o 
   2   0  18       12.54       19.30      6.83 o 
   3   0  18      195.87      137.92      6.69 o 
   4   0  18       35.57       49.87      5.81 o 
   5   0  18      141.31      159.40      8.16 o 
   6   0  18      114.74      146.22      7.54 o 
   7   0  18       29.09      100.42      8.01 o 
   8   0  18       68.27      107.02      8.10 o 
   9   0  18       31.69        7.14      6.68 o 
   0   1  18      149.16      166.94      7.38 o 
   1   1  18        5.62       13.88      4.13 o 
   2   1  18      152.72      167.60      4.45 o 
   3   1  18      352.60      428.15      5.88 o 
   4   1  18       14.81       20.44      4.41 o 
   5   1  18       21.61       27.79      4.69 o 
   6   1  18       39.65       35.85      4.36 o 
   7   1  18       12.27       13.00      4.77 o 
   8   1  18       56.00       40.46      5.88 o 
   9   1  18       34.27       46.51      6.09 o 
   0   2  18      156.81      159.12      6.79 o 
   1   2  18      768.60      687.00      6.47 o 
   2   2  18       47.64       85.96      4.27 o 
   3   2  18      208.96      176.14      4.39 o 
   4   2  18      123.99      126.57      4.58 o 
   5   2  18       29.22       30.67      4.96 o 
   6   2  18      141.53      159.45      5.91 o 
   7   2  18       97.78      114.16      6.41 o 
   8   2  18       23.20       15.38      5.23 o 
   9   2  18        7.42        5.21      5.30 o 
   0   3  18       25.60       93.75      7.22 o 
   1   3  18       15.86       30.52      4.25 o 
   2   3  18       30.11       63.53      4.55 o 
   3   3  18        0.36       14.42      4.20 o 
   4   3  18       42.71       58.69      4.35 o 
   5   3  18       95.61       83.21      4.70 o 
   6   3  18       17.53       16.84      5.79 o 
   7   3  18       38.29       37.45      5.55 o 
   8   3  18      198.69      175.60      7.10 o 
   9   3  18       42.99       40.27      5.92 o 
   0   4  18        1.24        2.34      7.22 o 
   1   4  18       41.98       48.91      4.11 o 
   2   4  18       54.51      117.86      4.70 o 
   3   4  18      698.26      613.75      7.12 o 
   4   4  18       32.25       60.72      4.64 o 
   5   4  18      170.19      189.23      5.96 o 
   6   4  18       78.08       73.79      5.46 o 
   7   4  18        1.68       12.23      5.59 o 
   8   4  18       14.07       19.92      5.51 o 
   9   4  18       45.36       39.70      7.72 o 
   0   5  18       22.69       28.15      7.01 o 
   1   5  18       24.27       27.33      4.54 o 
   2   5  18      251.44      203.34      5.46 o 
   3   5  18      138.80      115.79      5.12 o 
   4   5  18       62.23       68.33      5.38 o 
   5   5  18      230.62      223.15      6.18 o 
   6   5  18       71.84       50.40      5.45 o 
   7   5  18       52.70       50.29      6.11 o 
   8   5  18       45.14       35.90      5.93 o 
   0   6  18       38.70       60.46      7.86 o 
   1   6  18      351.88      350.57      6.55 o 
   2   6  18      702.32      742.47     11.40 o 
   3   6  18       30.75       39.57      6.02 o 
   4   6  18       73.35       86.51      5.68 o 
   5   6  18       43.29       34.66      5.87 o 
   6   6  18       74.81       55.72      5.71 o 
   7   6  18       82.79       49.34      6.65 o 
   0   7  18       81.85      112.40      9.82 o 
   1   7  18      148.54      133.43      6.49 o 
   2   7  18       43.10       71.92      6.90 o 
   3   7  18       18.81       26.70      6.73 o 
   4   7  18      165.46      143.39      6.58 o 
   5   7  18        9.52       22.42      6.16 o 
   6   7  18       43.39       37.00      6.78 o 
   7   7  18       11.18        9.93      7.56 o 
   0   8  18        9.11        9.86      8.65 o 
   1   8  18       82.02       74.17      7.68 o 
   2   8  18       36.85       34.93      6.35 o 
   3   8  18       13.69        7.49      6.94 o 
   4   8  18       32.51       27.06      5.96 o 
   5   8  18       19.88       14.82      6.39 o 
   0   9  18        6.78       -6.36     12.30 o 
   1   9  18       36.13       49.41      7.26 o 
   2   9  18       65.12       57.57      6.85 o 
   3   9  18       90.28       65.59      7.84 o 
   4   9  18      149.43      137.47      7.77 o 
   1   0  19        7.25       25.07      6.16 o 
   2   0  19        0.09        3.71      5.13 o 
   3   0  19      331.22      328.35      7.99 o 
   4   0  19      115.91       90.44      6.57 o 
   5   0  19      361.82      342.86     11.41 o 
   6   0  19        6.11       11.10      8.49 o 
   7   0  19       84.52       82.19      8.18 o 
   8   0  19       25.60       28.68      7.28 o 
   9   0  19       13.40       21.10      9.39 o 
   0   1  19        0.21        9.87      5.65 o 
   1   1  19      391.38      485.89      5.54 o 
   2   1  19      312.28      271.35      4.94 o 
   3   1  19      317.04      331.49      5.32 o 
   4   1  19      163.34      183.29      4.96 o 
   5   1  19       36.78       35.14      4.54 o 
   6   1  19      239.19      210.04      6.21 o 
   7   1  19       48.73       53.84      5.57 o 
   8   1  19       29.51       19.45      5.11 o 
   9   1  19       12.75       12.84      7.05 o 
   0   2  19       67.60       73.56      6.49 o 
   1   2  19      264.34      229.49      4.90 o 
   2   2  19       76.34      120.53      4.73 o 
   3   2  19      121.08      154.92      4.70 o 
   4   2  19      105.62       84.22      4.68 o 
   5   2  19       79.64       60.17      4.89 o 
   6   2  19       14.70       20.68      5.75 o 
   7   2  19       57.23       57.31      5.43 o 
   8   2  19       15.87       15.45      5.59 o 
   9   2  19        2.59        2.94      7.05 o 
   0   3  19       52.31       54.74      6.43 o 
   1   3  19       64.35      110.00      4.21 o 
   2   3  19      372.63      358.94      5.40 o 
   3   3  19       49.41       89.99      4.28 o 
   4   3  19      167.54      153.62      4.94 o 
   5   3  19        0.16        4.66      5.63 o 
   6   3  19       37.74       53.01      6.11 o 
   7   3  19        9.67        7.41      4.88 o 
   8   3  19       46.38       57.80      6.05 o 
   0   4  19      112.03      122.34      6.31 o 
   1   4  19      230.15      263.57      5.25 o 
   2   4  19       19.18       30.47      4.31 o 
   3   4  19       33.22       42.61      4.86 o 
   4   4  19      173.01      160.56      6.58 o 
   5   4  19       11.89       22.04      6.18 o 
   6   4  19       96.50       96.96      6.06 o 
   7   4  19       12.27        9.38      5.59 o 
   8   4  19       22.27       13.82      6.25 o 
   0   5  19        0.32        9.76      5.65 o 
   1   5  19       31.00       30.18      4.31 o 
   2   5  19       11.20        7.92      4.82 o 
   3   5  19        3.73        8.78      5.72 o 
   4   5  19        8.67       31.23      5.57 o 
   5   5  19       13.39       29.06      5.58 o 
   6   5  19       61.34       61.01      6.19 o 
   7   5  19       38.92       30.54      5.90 o 
   0   6  19      219.69      236.79      9.49 o 
   1   6  19       25.82       23.21      5.96 o 
   2   6  19       74.82       83.03      6.52 o 
   3   6  19       24.95       26.18      6.43 o 
   4   6  19       38.99       59.77      5.61 o 
   5   6  19       78.21       96.99      6.54 o 
   6   6  19        0.54        9.32      6.15 o 
   7   6  19        2.48       14.60      7.83 o 
   0   7  19       18.45       10.85      8.41 o 
   1   7  19       50.98       74.68      7.14 o 
   2   7  19        2.49       12.62      6.15 o 
   3   7  19       61.60       82.96      6.39 o 
   4   7  19        4.00        6.93      6.61 o 
   5   7  19       31.59       34.33      6.72 o 
   6   7  19       19.14        3.01      8.74 o 
   0   8  19       34.61       29.07     10.07 o 
   1   8  19       11.63        9.34      7.01 o 
   2   8  19        2.93        9.11      5.88 o 
   3   8  19        9.45       11.54      6.76 o 
   4   8  19       34.81       33.52      6.35 o 
   5   8  19       17.15       34.63     15.07 o 
   0   9  19        5.86      -10.77     13.85 o 
   1   9  19       56.58       33.16      9.97 o 
   2   9  19       11.15       14.04      7.92 o 
   0   0  20      396.33      293.37     22.61 o 
   1   0  20       12.97       80.27      6.46 o 
   2   0  20        2.04        0.48      6.85 o 
   3   0  20       24.61       30.41      6.33 o 
   4   0  20      314.87      301.03      7.19 o 
   5   0  20        9.19       15.18      7.69 o 
   6   0  20      204.79      172.09      7.87 o 
   7   0  20        0.91        5.53      7.81 o 
   8   0  20        7.89       -1.93      7.91 o 
   0   1  20      216.19      245.36      7.79 o 
   1   1  20       27.76       25.12      3.92 o 
   2   1  20       40.68       43.70      4.74 o 
   3   1  20       69.66       67.75      4.41 o 
   4   1  20       82.77       58.79      4.64 o 
   5   1  20       90.45       89.58      5.89 o 
   6   1  20       13.75       10.15      5.04 o 
   7   1  20        2.14       -1.80      5.76 o 
   8   1  20        0.57        0.10      5.33 o 
   0   2  20      139.87      157.53      6.38 o 
   1   2  20      479.35      476.35      5.72 o 
   2   2  20       10.45       26.89      4.30 o 
   3   2  20      585.75      545.96      5.90 o 
   4   2  20       25.37       23.58      4.91 o 
   5   2  20       64.75       68.04      5.30 o 
   6   2  20      155.63      129.92      5.65 o 
   7   2  20       20.34       13.33      6.19 o 
   8   2  20       19.09       22.39      5.44 o 
   0   3  20      278.11      255.18      6.93 o 
   1   3  20      164.35      143.77      4.73 o 
   2   3  20       79.19       81.83      4.93 o 
   3   3  20       93.29       72.30      5.13 o 
   4   3  20      204.53      194.57      5.65 o 
   5   3  20       33.73       38.70      5.30 o 
   6   3  20      134.38      126.47      6.59 o 
   7   3  20        8.49        9.82      5.52 o 
   8   3  20       30.73       24.11      6.01 o 
   0   4  20       10.14       23.09      6.39 o 
   1   4  20       16.09        7.07      4.45 o 
   2   4  20      176.31      205.74      5.84 o 
   3   4  20      310.19      274.54      6.44 o 
   4   4  20       35.53       31.50      5.50 o 
   5   4  20       19.03       26.83      5.94 o 
   6   4  20       48.71       41.80      5.71 o 
   7   4  20        7.38       12.83      5.34 o 
   0   5  20       19.23       36.17      8.61 o 
   1   5  20       11.26       19.92      5.68 o 
   2   5  20      105.89      139.48      6.32 o 
   3   5  20      241.33      273.22      6.35 o 
   4   5  20      106.82       92.64      5.72 o 
   5   5  20      144.33      116.61      5.77 o 
   6   5  20       30.73       16.20      4.90 o 
   7   5  20        3.34        4.48      6.25 o 
   0   6  20       12.40       12.83      8.99 o 
   1   6  20       41.45       44.12      5.79 o 
   2   6  20       10.59        3.69      5.33 o 
   3   6  20      210.24      168.78      6.30 o 
   4   6  20       26.33       17.25      5.74 o 
   5   6  20       61.42       51.67      6.79 o 
   6   6  20       18.38       12.44      6.70 o 
   0   7  20        0.01        5.20      8.42 o 
   1   7  20       32.99       27.63      6.37 o 
   2   7  20        4.84        9.36      6.13 o 
   3   7  20       60.40       48.59      6.79 o 
   4   7  20       34.68       25.53      6.00 o 
   5   7  20       28.64       24.65      7.59 o 
   0   8  20        7.62       16.83     10.13 o 
   1   8  20        7.01        9.55      6.59 o 
   2   8  20       45.16       38.57      6.67 o 
   3   8  20        2.30       15.15      8.05 o 
   1   0  21      285.27      244.90      6.78 o 
   2   0  21       61.56       45.80      6.49 o 
   3   0  21       17.58       19.04      6.96 o 
   4   0  21       95.52      102.15      8.00 o 
   5   0  21       20.29       27.43      8.61 o 
   6   0  21        0.83       12.55      6.49 o 
   7   0  21       26.29       20.83      8.89 o 
   8   0  21        1.52       13.05     12.30 o 
   0   1  21      783.45      706.62     12.24 o 
   1   1  21      113.22      113.77      4.44 o 
   2   1  21      208.08      212.16      4.74 o 
   3   1  21      157.98      137.22      5.23 o 
   4   1  21       16.35       10.78      5.13 o 
   5   1  21       16.99        9.51      5.45 o 
   6   1  21       16.43       13.45      4.98 o 
   7   1  21       28.00       19.23      5.89 o 
   8   1  21        1.89        8.12      8.09 o 
   0   2  21       46.28       32.91      5.89 o 
   1   2  21       60.68       56.17      5.16 o 
   2   2  21       46.98       37.84      5.72 o 
   3   2  21       89.27       87.15      5.37 o 
   4   2  21       31.79       73.81      5.55 o 
   5   2  21       79.54       67.93      5.02 o 
   6   2  21       37.70       23.99      5.30 o 
   7   2  21        9.25       10.08      5.91 o 
   0   3  21      134.40       95.96      7.88 o 
   1   3  21       36.19      141.90      5.75 o 
   2   3  21      130.09      119.71      5.99 o 
   3   3  21       49.39       62.20      5.58 o 
   4   3  21      129.30      116.61      5.56 o 
   5   3  21        3.43        1.49      5.47 o 
   6   3  21       61.95       40.62      5.96 o 
   7   3  21       18.00        9.41      5.48 o 
   0   4  21       66.50       54.45      8.63 o 
   1   4  21      116.66      114.10      5.98 o 
   2   4  21       15.56        8.23      5.68 o 
   3   4  21       38.65       52.23      5.27 o 
   4   4  21       66.15       53.82      6.22 o 
   5   4  21        3.20        6.08      5.30 o 
   6   4  21        3.39        6.74      5.52 o 
   7   4  21       13.02       19.19      7.53 o 
   0   5  21       23.18       11.06      8.94 o 
   1   5  21       16.89       19.74      5.47 o 
   2   5  21      123.29      118.90      5.71 o 
   3   5  21       84.73      101.04      6.17 o 
   4   5  21       78.11      104.25      6.23 o 
   5   5  21        6.55       22.70      5.59 o 
   6   5  21      119.95      114.90      6.90 o 
   0   6  21       39.35       30.43      8.14 o 
   1   6  21       72.06       67.81      6.29 o 
   2   6  21       44.49       43.50      5.95 o 
   3   6  21       18.38       18.09      5.52 o 
   4   6  21       23.15       24.31      6.53 o 
   5   6  21       28.30       29.28      7.14 o 
   0   7  21        4.13       15.96      7.69 o 
   1   7  21        8.00        9.46      5.94 o 
   2   7  21       38.42       37.97      5.94 o 
   3   7  21       25.71       10.77      6.97 o 
   4   7  21        2.36        0.80      6.71 o 
   0   8  21      117.61      108.79     19.86 o 
   1   8  21        4.40        8.33      7.90 o 
   0   0  22      439.98      354.85     11.68 o 
   1   0  22        6.47       10.98      6.88 o 
   2   0  22       32.33       16.77      6.53 o 
   3   0  22        2.95       32.76      7.82 o 
   4   0  22        6.71       11.13      7.01 o 
   5   0  22       29.26       39.25      7.94 o 
   6   0  22       28.52       47.99      7.96 o 
   7   0  22        4.33        0.54      9.47 o 
   0   1  22       77.13       77.37      6.81 o 
   1   1  22      117.00      107.43      5.65 o 
   2   1  22      113.80      115.82      5.94 o 
   3   1  22      113.48      104.45      5.71 o 
   4   1  22       85.28      100.33      5.72 o 
   5   1  22      127.97      100.71      5.41 o 
   6   1  22       16.44       24.41      5.59 o 
   7   1  22       18.35       16.26      7.09 o 
   0   2  22        1.31      150.31      7.71 o 
   1   2  22        2.86       21.12      5.75 o 
   2   2  22       39.98       97.82      5.40 o 
   3   2  22       73.65       67.12      5.91 o 
   4   2  22       74.63       60.56      5.39 o 
   5   2  22       39.83       46.01      5.39 o 
   6   2  22       18.21       13.29      5.35 o 
   7   2  22        2.09       14.41      8.05 o 
   0   3  22       44.93       44.73      6.66 o 
   1   3  22       80.96       53.50      5.54 o 
   2   3  22        1.56        2.97      5.72 o 
   3   3  22       29.53       21.35      5.24 o 
   4   3  22       24.85       11.74      5.61 o 
   5   3  22        4.59        1.41      5.81 o 
   6   3  22       15.70       18.23      5.50 o 
   0   4  22      339.56      298.34      9.60 o 
   1   4  22       48.39       42.43      6.32 o 
   2   4  22       67.37       75.22      5.66 o 
   3   4  22      104.22       90.60      6.11 o 
   4   4  22       25.47       36.85      5.90 o 
   5   4  22       47.14       24.37      6.52 o 
   6   4  22      100.14      108.21      7.36 o 
   0   5  22        8.82       12.61      7.10 o 
   1   5  22       70.13       75.14      6.40 o 
   2   5  22      119.18      123.13      6.28 o 
   3   5  22        5.84       12.07      6.95 o 
   4   5  22       55.96       30.55      5.14 o 
   5   5  22       36.58       43.59      6.98 o 
   0   6  22      559.30      593.51     15.76 o 
   1   6  22      122.16      125.81      6.58 o 
   2   6  22       56.70       53.82      6.27 o 
   3   6  22       33.70       21.46      6.15 o 
   4   6  22       18.26       19.08      7.11 o 
   0   7  22        4.63       11.10     11.68 o 
   1   7  22        1.14       10.65      8.03 o 
   2   7  22       15.54       14.21      7.99 o 
   1   0  23        4.05       17.58      6.97 o 
   2   0  23       36.65       41.12      7.77 o 
   3   0  23        0.00       -2.25      6.97 o 
   4   0  23        5.59        0.85      7.11 o 
   5   0  23       45.95       33.12      8.84 o 
   6   0  23        5.37       12.34      9.46 o 
   0   1  23       10.77        3.63      7.66 o 
   1   1  23       74.73       69.59      5.61 o 
   2   1  23       65.68       62.80      5.12 o 
   3   1  23       72.19       66.00      5.45 o 
   4   1  23       40.68       26.45      5.91 o 
   5   1  23        9.75       11.65      5.32 o 
   6   1  23       11.89       26.55      7.05 o 
   0   2  23      271.18      278.92      7.69 o 
   1   2  23       30.48       34.69      5.27 o 
   2   2  23       32.27       41.62      5.82 o 
   3   2  23       35.13       14.31      4.84 o 
   4   2  23       14.11       21.74      5.85 o 
   5   2  23       26.33       24.42      5.47 o 
   6   2  23       27.93       26.29      7.68 o 
   0   3  23      239.64      265.26      8.71 o 
   1   3  23       10.24       11.13      5.23 o 
   2   3  23      192.81      170.84      5.97 o 
   3   3  23       33.41       29.02      5.30 o 
   4   3  23       16.85       14.75      5.30 o 
   5   3  23       33.12       40.94      5.89 o 
   0   4  23        2.69       13.25      7.08 o 
   1   4  23       19.23       15.84      5.31 o 
   2   4  23       49.82       22.46      5.31 o 
   3   4  23       42.45       33.83      5.66 o 
   4   4  23       50.19       47.85      5.47 o 
   5   4  23       15.77        3.58      9.02 o 
   0   5  23      451.29      421.46      9.74 o 
   1   5  23       72.27       57.54      6.10 o 
   2   5  23       26.27       27.23      5.80 o 
   3   5  23       24.98       33.57      7.73 o 
   4   5  23       57.74       64.53     10.25 o 
   0   6  23      194.69      208.41     12.92 o 
   1   6  23       30.58       25.47      7.51 o 
   2   6  23      183.32      184.80      7.29 o 
   0   0  24       32.40       32.94     10.30 o 
   1   0  24       27.44       20.99      7.20 o 
   2   0  24        9.09        6.14      8.61 o 
   3   0  24        0.03       -0.90      6.59 o 
   4   0  24       36.70       19.25      7.95 o 
   5   0  24       13.19       16.56      9.56 o 
   0   1  24       27.51       19.35      7.75 o 
   1   1  24       68.83       64.01      5.70 o 
   2   1  24        8.36       11.15      5.28 o 
   3   1  24        3.36       11.01      5.30 o 
   4   1  24       54.19       50.09      6.06 o 
   5   1  24       23.53       10.96      6.49 o 
   0   2  24       41.09       38.16      7.97 o 
   1   2  24       58.24       69.08      5.28 o 
   2   2  24       16.45       54.48      5.96 o 
   3   2  24        6.94        8.43      5.86 o 
   4   2  24       58.16       37.70      5.26 o 
   0   3  24        7.81        3.66      8.72 o 
   1   3  24       46.46       38.45      5.86 o 
   2   3  24       27.19       24.85      5.92 o 
   3   3  24       20.08       20.96      5.40 o 
   4   3  24       32.95       41.41      6.55 o 
   0   4  24        2.75        0.29      8.73 o 
   1   4  24        9.25       38.77      6.01 o 
   2   4  24        6.55       10.35      5.95 o 
   3   4  24       11.69        8.50      6.83 o 
   0   5  24       25.14       40.49     11.28 o 
   1   5  24       30.50       29.14      7.35 o 
   2   5  24       48.36       56.61     22.29 o 
   1   0  25       30.20       18.00      7.33 o 
   2   0  25       13.80       15.68      7.17 o 
   3   0  25       12.14       17.36      8.43 o 
   0   1  25        6.46       14.26      7.19 o 
   1   1  25       20.90       27.97      5.91 o 
   2   1  25        5.76       10.01      5.10 o 
   3   1  25       15.99       16.69      5.93 o 
   0   2  25        0.93        0.39      8.84 o 
   1   2  25       31.86       35.65      5.67 o 
   2   2  25        2.31       14.69      5.69 o 
   3   2  25       42.44       31.66      7.19 o 
   0   3  25       40.98       47.69      8.77 o 
   1   3  25       52.98       34.40      7.16 o 
   2   3  25       31.81       21.01      7.17 o 
   0   0  26       22.69       15.62     15.14 o 
                                                 
